# Supplementary material for: LSD1 protects against hippocampal and cortical neurodegeneration
Source: Nat Commun. 2017 Oct 9;8:805. doi: 10.1038/s41467-017-00922-9 (PMC5634471; doi:10.1038/s41467-017-00922-9)
Supplement: Supplementary file 4 — Supplementary Data 1 [file 41467_2017_922_MOESM4_ESM.xlsx]

## Sheet: all_genes
geneSymbol	gene_id	refseq	protAcc	locusLink	description	UCSC.txName	chrom	strand	txStart	txEnd	exonCount	exonStarts	exonEnds	cre.rpkm	ctrl.rpkm	status	log2.fold_change	test_stat	p_value	q_value	significant
Sft2d1	A0A4V6	NM_134114	NP_598875	106489	vesicle transport protein SFT2A	uc008ajl.1	chr17	+	8503967	8515515	5	8503967,8511708,8512283,8513464,8514664,	8504150,8511795,8512366,8513546,8515515,	1.74098	2.11274	OK	0.279216	0.117197	0.8974	0.994113	no
Siglech	A0A4W8	NM_178706	NP_848821	233274	sialic acid binding Ig-like lectin H	uc009hdb.2	chr7	+	63023547	63034203	5	63023547,63024256,63026972,63027871,63032852,	63024091,63024535,63027066,63027952,63034203,	0	0.153044	NOTEST	Inf	0	1	1	no
Negr1	A0A4W9	NM_177274	NP_796248	320840	neuronal growth regulator 1 isoform b	uc008rvb.1	chr3	+	156224757	156834793	7	156224757,156522400,156679145,156732129,156809175,156823549,156833856,	156225316,156522633,156679271,156732261,156809296,156823701,156834793,	0.0329821	0	NOTEST	-Inf	0	1	1	no
Siglech	A0A4X5			233274	SubName: Full=Putative uncharacterized protein;	uc009hcz.1	chr7	+	63023547	63034203	7	63023547,63024029,63024256,63024701,63026972,63027871,63032852,	63023740,63024091,63024535,63024749,63027066,63027952,63034203,	0.00126162	0	NOTEST	-Inf	0	1	1	no
Kirrel2	A0A4X8	NM_172898	NP_766486	243911	kin of IRRE-like protein 2 precursor	uc009gel.1	chr7	-	31232784	31242534	15	31232784,31234855,31235396,31235820,31237699,31238072,31238430,31238654,31239032,31239256,31239527,31240190,31240483,31241438,31241816,	31233473,31234921,31235497,31235919,31237919,31238173,31238563,31238782,31239181,31239362,31239678,31240351,31240633,31241588,31242534,	1.57028	6.03713	OK	1.94284	2.32026	0.00215	0.0979143	no
Gm16532	A0A504	NM_001134752	NP_001128224	100042450	hypothetical protein LOC100042450	uc009fbk.1	chr7	+	6367885	6383797	4	6367885,6377333,6379789,6381990,	6367955,6377569,6379866,6383797,	1.02707	3.83841	OK	1.90197	2.20728	0.00925	0.241092	no
Myot	A0A509	NM_001033621	NP_001028793	58916	myotilin	uc008euw.1	chr18	+	44493727	44515376	10	44493727,44496420,44500956,44501995,44504095,44504665,44505661,44513769,44514455,44514761,	44493810,44496964,44501131,44502097,44504142,44504798,44505869,44513935,44514589,44515376,	0.0124108	0.0416918	NOTEST	1.74817	0	1	1	no
Golt1a	A0A5C8	NM_026680	NP_080956	280287	vesicle transport protein GOT1A	uc007cqb.1	chr1	+	135206399	135226299	6	135206399,135215857,135216729,135217567,135223786,135225932,	135206488,135215949,135216908,135217631,135223917,135226299,	2.32428e-06	0.319808	NOTEST	17.0701	0	1	1	no
Eif2b3	A0AUM9			108067	SubName: Full=Eif2b3 protein;	uc008uhv.2	chr4	+	116692012	116759457	11	116692012,116694759,116701015,116717040,116731368,116737945,116738978,116741348,116743243,116754162,116759293,	116692081,116694917,116701161,116717200,116731458,116738073,116739169,116741426,116743392,116754266,116759457,	1.73764	0.408254	OK	-2.08959	-0.591819	0.4297	0.994113	no
Hcfc2	A0AUN4	NM_001081218	NP_001074687	67933	host cell factor 2	uc007gju.1	chr10	+	82190997	82202219	5	82190997,82195347,82197094,82201023,82201724,	82191172,82195421,82197226,82201209,82202219,	3.91831	3.85564	OK	-0.0232595	-0.0143933	0.9839	0.99614	no
Edc3|Edc3	A0ELI5	NM_153799|	NP_722494|	353190|353190	enhancer of mRNA-decapping protein 3|SubName: Full=Putative uncharacterized protein;	uc009pvp.1|uc009pvq.1	chr9|chr9	+|+	57556375|57556375	57597969|57597969	7|6	57556375,57561187,57563754,57574992,57587696,57592391,57595967,|57556375,57561187,57574992,57587696,57592391,57595967,	57556506,57561368,57564074,57575328,57587850,57592609,57597969,|57556506,57561368,57575328,57587850,57592609,57597969,	6.34421	10.525	OK	0.730315	1.0392	0.1413	0.806846	no
Smc1a	A0JLM6			24061	SubName: Full=Smc1a protein; Flags: Fragment;	uc009upw.1	chrX	+	148450970	148470791	10	148450970,148460780,148461074,148462236,148462583,148463507,148463733,148468241,148468522,148470644,	148451183,148460984,148461313,148462495,148462724,148463590,148463941,148468427,148468702,148470791,	0.119632	0	NOTEST	-Inf	0	1	1	no
Sf3b1	A0JLN0			81898	SubName: Full=Sf3b1 protein; Flags: Fragment;	uc007azy.1	chr1	-	55059947	55084322	10	55059947,55060136,55062645,55063014,55064323,55068945,55071326,55073622,55076077,55084182,	55060049,55060334,55062767,55063227,55064561,55069116,55073334,55073727,55076244,55084322,	14.8005	8.08109	OK	-0.873029	-0.432497	0.5566	0.994113	no
4930578N16Rik	A0JLY1	NM_001077684	NP_001071152	75051	hypothetical protein LOC75051	uc008jyo.1	chr2	-	69596113	69627543	9	69596113,69599778,69609988,69614186,69616116,69619695,69620001,69625216,69627471,	69596522,69599943,69610181,69614326,69616273,69619889,69620175,69625443,69627543,	0.389219	0.987903	OK	1.34379	0.620683	0.30755	0.964898	no
Invs|Invs	A0JNT0	|	|	16348|16348	SubName: Full=Invs protein;|SubName: Full=Invs protein;	uc008svb.1|uc008svc.1	chr4|chr4	+|+	48292673|48292673	48444825|48444825	19|17	48292673,48296097,48320554,48357443,48394976,48397976,48402830,48404176,48405455,48409106,48410376,48410921,48415704,48420469,48428777,48434318,48438866,48439905,48442476,|48292673,48296097,48320554,48357443,48394976,48402830,48405455,48409106,48410376,48410921,48415704,48420469,48428777,48434318,48438866,48439905,48442476,	48292847,48296227,48320721,48357559,48395150,48398144,48403011,48404286,48405565,48409278,48410532,48411151,48415811,48420682,48429070,48435021,48439096,48439980,48444825,|48292847,48296227,48320721,48357559,48395150,48403011,48405565,48409278,48410532,48411151,48415811,48420682,48429070,48435021,48439096,48439980,48444825,	1.27498	0.714458	OK	-0.835554	-0.519083	0.51325	0.994113	no
Pcdh11x	A0JNT1	NM_001081385	NP_001074854	245578	protocadherin 11 X-linked	uc009ueg.1	chrX	+	117513010	117522040	2	117513010,117521995,	117515506,117522040,	0.0943709	0	NOTEST	-Inf	0	1	1	no
Trip13	A0JNT8	NM_027182	NP_081458	69716	thyroid receptor-interacting protein 13	uc007rei.1	chr13	-	74049909	74075215	13	74049909,74051935,74052905,74055858,74057442,74057795,74058620,74065358,74067106,74067607,74070305,74073554,74074937,	74050787,74052005,74053018,74056012,74057549,74057882,74058684,74065431,74067197,74067663,74070435,74073720,74075215,	0.360567	0.113563	NOTEST	-1.66678	0	1	1	no
Ccdc64	A0JNT9	NM_001080808	NP_001074277	75665	bicaudal D-related protein 1	uc008zel.1	chr5	-	116099294	116181568	9	116099294,116101827,116105909,116112708,116113715,116120162,116123088,116174549,116181130,	116099578,116101948,116106040,116112927,116113895,116120309,116123205,116174765,116181568,	12.6378	19.0599	OK	0.592798	0.780112	0.26485	0.939001	no
Ccdc64	A0JNT9-3	NM_001080808	NP_001074277	75665	bicaudal D-related protein 1	uc008zem.1	chr5	-	116110214	116120539	4	116110214,116112708,116113715,116120162,	116111527,116112927,116113895,116120539,	1.73469	2.36399	OK	0.446549	0.224064	0.7675	0.994113	no
D630002G06Rik	A0JNU1			236293	SubName: Full=D630002G06Rik protein;	uc008glv.1	chr19	-	8234657	8293329	11	8234657,8235991,8237138,8243644,8244419,8267890,8281495,8281753,8292253,8292761,8293257,	8235104,8236121,8237247,8243859,8244535,8268011,8281664,8281908,8292357,8293069,8293329,	0.0151168	0	NOTEST	-Inf	0	1	1	no
Aspg	A0JNU3	NM_001081169	NP_001074638	104816	60 kDa lysophospholipase	uc007pek.1	chr12	+	113344893	113365784	15	113344893,113350402,113351191,113352590,113353777,113354611,113358164,113359075,113359363,113359960,113361154,113361500,113363020,113364522,113364872,	113345184,113350511,113351303,113352716,113353861,113354738,113358277,113359258,113359477,113360074,113361250,113361664,113363107,113364622,113365784,	14.6938	1.35098	OK	-3.44313	-4.29177	5e-05	0.00592254	yes
Gphn	A0JNY3	NM_145965	NP_666077	268566	gephyrin isoform 1	uc007nzd.2	chr12	+	79327641	79785756	23	79327641,79444338,79477346,79513327,79555743,79582285,79593024,79594936,79605603,79663842,79691520,79710131,79713958,79724290,79727120,79728093,79738444,79755793,79765477,79770810,79781277,79783704,79784764,	79327828,79444417,79477404,79513420,79555838,79582352,79593297,79595044,79605738,79663885,79691658,79710224,79714014,79724410,79727179,79728247,79738566,79755881,79765551,79770875,79781381,79783801,79785756,	8.2601	9.25533	OK	0.164126	0.165486	0.8186	0.994113	no
Eif4g2	A0JNY7	NM_013507	NP_038535	13690	eukaryotic translation initiation factor 4 gamma	uc009jfy.1	chr7	-	118211498	118226544	22	118211498,118217342,118217551,118217853,118218193,118218539,118218850,118219100,118219793,118220209,118220451,118220738,118220922,118221150,118221538,118221786,118221935,118222806,118223695,118224412,118225020,118226298,	118216271,118217464,118217763,118218058,118218452,118218755,118218955,118219226,118219907,118220370,118220590,118220837,118221006,118221261,118221690,118221853,118222067,118222909,118223836,118224478,118225147,118226544,	72.5477	53.5529	OK	-0.437966	-0.554968	0.43075	0.994113	no
Rest|Rest	A0JNY8	NM_011263|NM_011263	NP_035393|NP_035393	19712|19712	RE1-silencing transcription factor|RE1-silencing transcription factor	uc008xvz.2|uc008xwa.2	chr5|chr5	+|+	77694518|77695220	77712722|77712722	4|4	77694518,77696956,77704258,77709727,|77695220,77696956,77704258,77709727,	77694813,77697848,77704342,77712722,|77695438,77697848,77704342,77712722,	2.82276	0.935949	OK	-1.5926	-1.92959	0.00965	0.247428	no
Tert	A0JNY9			21752	SubName: Full=Tert protein;	uc011zbo.1	chr13	+	73764448	73786489	17	73764448,73764798,73765595,73771599,73772867,73773804,73774653,73776603,73777433,73779423,73779812,73781696,73783628,73784224,73785394,73785735,73786357,	73764696,73765086,73765929,73771795,73773048,73773984,73774812,73776705,73777519,73779537,73779884,73781885,73783755,73784286,73785519,73785864,73786489,	0.101003	4.23852e-06	NOTEST	-14.5405	0	1	1	no
Pik3cb	A0JNZ1	NM_029094	NP_083370	74769	phosphatidylinositol-4,5-bisphosphate 3-kinase	uc012gyy.1	chr9	-	98938820	99022795	23	98938820,98941339,98942942,98945163,98946965,98952723,98954389,98955760,98960603,98962149,98963255,98964438,98965978,98970659,98971766,98973997,98989023,98990568,98993515,98994858,99001593,99005949,99022702,	98940269,98941472,98943088,98945287,98947133,98952802,98954499,98955939,98960703,98962293,98963377,98964627,98966029,98970790,98971863,98974249,98989101,98990739,98993641,98995082,99001819,99006136,99022795,	0.00335835	0.000452934	NOTEST	-2.89038	0	1	1	no
Pcdh12|Pcdh12	A0JNZ2	|	|	53601|53601	SubName: Full=Pcdh12 protein; SubName: Full=Protocadherin 12, isoform CRA_b;|SubName: Full=Pcdh12 protein; SubName: Full=Protocadherin 12, isoform CRA_b;	uc008esa.1|uc008esc.1	chr18|chr18	-|-	38426745|38426745	38437611|38444056	3|4	38426745,38434969,38437481,|38426745,38434969,38437481,38443730,	38428865,38435124,38437611,|38428865,38435124,38437582,38444056,	0.0190111	0.0265086	NOTEST	0.479618	0	1	1	no
Ccr1l1	A0JP35	NM_007718	NP_031744	12770	C-C chemokine receptor 1-like protein 1	uc009sgz.2	chr9	-	123891781	123893241	1	123891781,	123893241,	0.0208718	0.0221994	NOTEST	0.0889716	0	1	1	no
Efcab5	A0JP43	NM_176965	NP_795939	319634	EF-hand calcium-binding domain-containing	uc007kgj.1	chr11	-	76903416	77002470	18	76903416,76916295,76916731,76917599,76918843,76927109,76929568,76931291,76934597,76943354,76945503,76948320,76948517,76950507,76954340,76965319,76985806,77002217,	76903993,76916392,76917015,76917853,76918944,76927262,76929797,76931461,76934887,76943511,76945718,76948413,76948595,76951797,76954440,76965475,76985963,77002470,	0.483736	0.562642	OK	0.217998	0.189505	0.79595	0.994113	no
Efcab5	A0JP43-2			319634	RecName: Full=EF-hand calcium-binding domain-containing protein 5;	uc011xzt.1	chr11	-	76903416	76965475	12	76903416,76927109,76929568,76931291,76934597,76943354,76945503,76948320,76948517,76950507,76954340,76965319,	76903993,76927262,76929797,76931461,76934887,76943511,76945718,76948413,76948595,76951797,76954440,76965475,	0.0426231	0.123052	NOTEST	1.52956	0	1	1	no
Efcab5	A0JP43-3	NM_176965	NP_795939	319634	EF-hand calcium-binding domain-containing	uc007kgk.1	chr11	-	76916221	76951797	12	76916221,76917599,76918843,76927109,76929568,76931291,76934597,76943354,76945503,76948320,76948517,76950507,	76917015,76917853,76918944,76927262,76929797,76931461,76934887,76943511,76945718,76948413,76948595,76951797,	0.21443	0.273766	NOTEST	0.352438	0	1	1	no
Zdhhc2	A0JP44	NM_178395	NP_848482	70546	palmitoyltransferase ZDHHC2	uc009lmn.1	chr8	+	41509168	41550493	8	41509168,41531131,41532404,41539851,41541384,41542016,41547441,41549511,	41509523,41531158,41532499,41539972,41541454,41542049,41547562,41550493,	0.442498	0.0727987	NOTEST	-2.60369	0	1	1	no
9230110C19Rik	A0JP49			234912	SubName: Full=9230110C19Rik protein; SubName: Full=RIKEN cDNA 9230110C19, isoform CRA_b;	uc012gnv.1	chr9	-	8021671	8042823	4	8021671,8037459,8042408,8042669,	8022544,8037535,8042490,8042823,	0	0.116176	NOTEST	Inf	0	1	1	no
Dgkh|Dgkh	A0JP53	NM_001081336|	NP_001074805|	380921|380921	diacylglycerol kinase eta|SubName: Full=Dgkh protein;	uc007usl.1|uc007usm.1	chr14|chr14	-|-	78969415|78969415	79029097|79029097	28|28	78969415,78975693,78977255,78978495,78981285,78984181,78985399,78986926,78987329,78989680,78994953,78995183,78996451,78998814,79002832,79004083,79006707,79009315,79012661,79016033,79016285,79018329,79019578,79024183,79024612,79027493,79027867,79029034,|78969415,78975693,78977255,78978495,78981285,78984181,78985399,78986926,78987329,78989680,78994953,78995183,78996451,78998814,79002832,79004083,79…	78969964,78975819,78977364,78978615,78981378,78984287,78985563,78987061,78987443,78989788,78995050,78995294,78996569,78998946,79002940,79004357,79006807,79009401,79012746,79016173,79016394,79018489,79019681,79024309,79024719,79027626,79027972,79029097,|78969964,78975824,78977364,78978615,78981378,78984287,78985563,78987061,78987443,78989788,78995050,78995294,78996569,78998946,79002940,79004357,79…	0.317377	1.04464	OK	1.71874	0.725678	0.38425	0.994113	no
Fbxw13	A0JP62			211305	SubName: Full=Fbxw13 protein;	uc012hbc.1	chr9	-	109081740	109098489	9	109081740,109083493,109083912,109085520,109086601,109087760,109095180,109097549,109098367,	109081898,109083618,109084091,109085731,109086760,109087970,109095299,109097587,109098489,	0	0.0248867	NOTEST	Inf	0	1	1	no
Wdr61|Wdr61	A0MNP4	NM_001025375|NM_023191	NP_001020546|NP_075680	66317|66317	WD repeat-containing protein 61 isoform a|WD repeat-containing protein 61 isoform a	uc009prm.1|uc009pro.1	chr9|chr9	-|-	54564961|54564961	54582301|54582335	11|11	54564961,54567057,54568066,54570640,54571857,54572132,54575395,54575976,54578440,54579193,54582175,|54564961,54567057,54568066,54570640,54571857,54572132,54575395,54575976,54578440,54579193,54582281,	54565242,54567136,54568159,54570734,54571951,54572281,54575568,54576082,54578468,54579244,54582301,|54565242,54567136,54568159,54570734,54571951,54572281,54575568,54576082,54578468,54579244,54582335,	20.2908	18.0513	OK	-0.168727	-0.220624	0.7562	0.994113	no
Il18	A0PJ18			16173	SubName: Full=Interleukin-18;	uc012gsy.1	chr9	+	50383372	50389819	5	50383372,50384798,50385865,50387391,50389651,	50383453,50384810,50385997,50387525,50389819,	1.75718	2.59622	OK	0.563152	0.167695	0.82975	0.994113	no
Prpf39	A0PJ46			328110	SubName: Full=Prpf39 protein; Flags: Fragment;	uc007nqy.1	chr12	+	66143989	66158900	11	66143989,66144529,66144701,66144992,66149099,66154272,66154957,66156142,66156624,66157237,66158715,	66144344,66144598,66144864,66145111,66149267,66154438,66155065,66156307,66156751,66157506,66158900,	1.38804	0.937694	OK	-0.565861	-0.11555	0.862	0.994113	no
Gon4l|Gon4l|Gon4l|Gon4l	A0PJB4	|||	|||	100302730|100302730|76022|76022	SubName: Full=5830417I10Rik protein; Flags: Fragment;|SubName: Full=5830417I10Rik protein; Flags: Fragment;|SubName: Full=5830417I10Rik protein; Flags: Fragment;|SubName: Full=5830417I10Rik protein; Flags: Fragment;	uc008pwn.1|uc008pwo.1|uc008pwy.1|uc008pxa.1	chr3|chr3|chr3|chr3	+|+|+|+	88579134|88579160|88639149|88640911	88581436|88658717|88641442|88658717	2|4|2|3	88579134,88580905,|88579160,88580905,88650309,88658523,|88639149,88640911,|88640911,88650309,88658523,	88579196,88581436,|88579653,88581436,88650501,88658717,|88639211,88641442,|88641442,88650501,88658717,	10.6377	12.5051	OK	0.233336	0.0730222	0.9456	0.994113	no
Cdhr5	A0PJK7	NM_001114322	NP_001107794	72040	cadherin-related family member 5 isoform 1	uc009kkk.2	chr7	-	148454983	148462685	15	148454983,148455755,148457415,148457999,148458161,148458412,148458733,148458913,148459586,148459845,148460064,148460345,148461886,148462269,148462523,	148455510,148455916,148457901,148458084,148458275,148458613,148458831,148459004,148459757,148459956,148460166,148460438,148461937,148462445,148462685,	0	0	NOTEST	0	0	1	1	no
Bmyc	A0PJL6	NM_023326	NP_075815	107771	protein B-Myc	uc008itg.1	chr2	+	25562398	25563239	1	25562398,	25563239,	49.3061	94.4377	OK	0.937598	1.32142	0.0604	0.596929	no
Cln6	A0PJN2			76524	SubName: Full=Cln6 protein; Flags: Fragment;	uc012gut.1	chr9	+	62692376	62699809	6	62692376,62693760,62694713,62695391,62696915,62698423,	62692491,62693859,62694961,62695447,62697038,62699809,	0.372681	1.4703	OK	1.9801	0.625411	0.43635	0.994113	no
Olfr63	A0PK62	NM_146937	NP_667148	258939	olfactory receptor 63	uc008byg.1	chr17	+	33405670	33406621	1	33405670,	33406621,	0.0346425	0	NOTEST	-Inf	0	1	1	no
Olfr1030	A0PK66	NM_146588	NP_666799	258581	olfactory receptor 1030	uc008klh.2	chr2	+	85819468	85824955	2	85819468,85823993,	85819496,85824955,	0	0	NOTEST	0	0	1	1	no
Ccdc25	A0PK78	NM_145944	NP_666056	67179	coiled-coil domain-containing protein 25	uc007ujq.1	chr14	+	66456138	66485441	9	66456138,66459284,66465132,66470453,66472938,66475260,66475530,66479006,66483966,	66456321,66459332,66465172,66470505,66473014,66475364,66475733,66479052,66485441,	14.6864	10.8125	OK	-0.441777	-0.681891	0.36915	0.994113	no
Zdhhc22	A0PK84	NM_001080943	NP_001074412	238331	putative palmitoyltransferase ZDHHC22	uc007oie.1	chr12	-	88324330	88329626	2	88324330,88329100,	88324596,88329626,	7.2654	19.5034	OK	1.42461	2.28582	0.01515	0.319327	no
Zfyve9	A0S860	NM_183300	NP_899123	230597	zinc finger FYVE domain-containing protein 9	uc008ubn.1	chr4	-	108311863	108396481	16	108311863,108314692,108316940,108322788,108329531,108333169,108347057,108350314,108353506,108354738,108357513,108361753,108364226,108365924,108368373,108396411,	108312025,108314869,108317046,108322951,108329612,108333320,108347162,108350397,108353731,108354894,108357636,108361874,108364396,108366101,108368473,108396481,	16.285	18.3846	OK	0.174951	0.28001	0.71675	0.994113	no
Clec1b	A0T1G3			56760	SubName: Full=CLEC1B isoform C;	uc009efq.1	chr6	+	129347314	129355349	4	129347314,129351489,129353578,129355124,	129347696,129351615,129353685,129355349,	0.0380035	0	NOTEST	-Inf	0	1	1	no
Oscp1	A0ZV96	NM_172701	NP_766289	230751	protein OSCP1	uc008usi.1	chr4	+	125735808	125766578	11	125735808,125742193,125751048,125753960,125754579,125760125,125760839,125761636,125763786,125764949,125765565,	125736036,125742223,125751203,125754128,125754660,125760229,125760968,125761706,125763926,125765013,125766578,	5.2494	9.97156	OK	0.925665	0.881655	0.24245	0.930533	no
Ganab	A1A4T2	NM_008060	NP_032086	14376	neutral alpha-glucosidase AB	uc008gnw.1	chr19	+	8972600	8991155	25	8972600,8976753,8977011,8979424,8981704,8982340,8983167,8983410,8983580,8983922,8984955,8985197,8985524,8985766,8986085,8986353,8986963,8987200,8988790,8989031,8989191,8989414,8989647,8989893,8990114,	8972649,8976858,8977120,8979552,8981884,8982406,8983237,8983498,8983677,8984103,8985109,8985433,8985651,8985846,8986229,8986450,8987065,8987444,8988855,8989108,8989266,8989528,8989760,8989994,8991155,	2.81476	4.56034	OK	0.696129	0.33131	0.65885	0.994113	no
Pik3r5	A1A4T4	NM_177320	NP_796294	320207	phosphoinositide 3-kinase regulatory subunit 5	uc007jno.1	chr11	+	68245626	68311348	19	68245626,68287296,68288904,68289806,68290945,68300052,68303973,68304290,68305448,68305753,68306577,68307043,68307656,68307963,68308283,68308676,68308849,68309409,68309610,	68245764,68287412,68289005,68289875,68291084,68300122,68304148,68304444,68305532,68306453,68306740,68307169,68307785,68308057,68308360,68308770,68308932,68309522,68311348,	2.7622	1.07331	OK	-1.36375	-1.65439	0.02055	0.367714	no
Cldnd2	A1A539	NM_028849	NP_083125	74276	claudin domain-containing protein 2	uc009gms.1	chr7	+	50696185	50698690	5	50696185,50697002,50697535,50698220,50698586,	50696254,50697184,50697676,50698340,50698690,	0.118639	0.063278	NOTEST	-0.9068	0	1	1	no
Rwdd3	A1A544	NM_028456	NP_082732	66568	RWD domain-containing protein 3 isoform 2	uc008rdr.2	chr3	-	120859104	120874613	5	120859104,120859318,120861685,120862687,120874509,	120859220,120859434,120862173,120862894,120874613,	0.0777778	0	NOTEST	-Inf	0	1	1	no
Isx	A1A546-2			71597	RecName: Full=Intestine-specific homeobox;	uc012ggb.1	chr8	+	77397072	77417405	4	77397072,77413862,77415697,77416566,	77397756,77414014,77415773,77417405,	0.0167779	0.0540011	NOTEST	1.68643	0	1	1	no
Tcf7l1	A1A549	NM_001079822	NP_001073290	21415	transcription factor 7-like 1 isoform 1	uc009ciz.1	chr6	-	72576373	72738950	13	72576373,72579949,72581005,72581208,72581949,72582920,72583209,72584093,72598794,72599113,72738204,72738555,72738703,	72577787,72580025,72581113,72581368,72582090,72583004,72583312,72584226,72598836,72599197,72738332,72738619,72738950,	1.24101	1.34294	OK	0.113879	0.0661227	0.91545	0.994113	no
Tcf7l1	A1A550	NM_009332	NP_033358	21415	transcription factor 7-like 1 isoform 2	uc009cja.1	chr6	-	72576373	72738950	12	72576373,72579949,72581005,72581208,72581949,72582920,72583209,72584093,72599113,72738204,72738555,72738703,	72577787,72580025,72581113,72581368,72582090,72583004,72583312,72584226,72599197,72738332,72738619,72738950,	3.27922	1.90587	OK	-0.782903	-0.688656	0.353	0.990878	no
Itk	A1A560	NM_010583	NP_034713	16428	tyrosine-protein kinase ITK/TSK	uc011xtm.1	chr11	-	46138651	46203017	17	46138651,46145336,46148376,46148579,46149850,46151606,46154154,46154608,46155899,46161372,46167378,46169226,46173782,46177298,46179477,46181332,46202774,	46141030,46145494,46148495,46148644,46150067,46151778,46154229,46154739,46155982,46161427,46167444,46169378,46173823,46177427,46179559,46181434,46203017,	0.103661	0.0980595	NOTEST	-0.0801437	0	1	1	no
Gm8597	A1A592			381058	SubName: Full=Unc93a protein;	uc008amd.1	chr17	-	13315670	13324577	4	13315670,13318432,13318802,13324484,	13316317,13318577,13318856,13324577,	0	0	NOTEST	0	0	1	1	no
Tbc1d25	A1A5B6	NM_172478	NP_766066	209815	TBC1 domain family member 25 isoform 1	uc009sog.2	chrX	-	7731597	7753307	6	7731597,7733441,7733776,7749863,7751326,7752836,	7733192,7733630,7733904,7750018,7751436,7753307,	0.844269	4.36302	OK	2.36955	1.57954	0.05395	0.566131	no
Adamtsl2	A1A5B7	NM_029981	NP_084257	77794	ADAMTS-like protein 2 precursor	uc008ixa.1	chr2	+	26934900	26964133	19	26934900,26937223,26937901,26938719,26939515,26940296,26940570,26942730,26945103,26949052,26950922,26954125,26957126,26958288,26958585,26959387,26960268,26962914,26963840,	26935093,26937314,26938044,26938795,26939618,26940442,26940694,26942811,26945279,26949410,26951292,26954223,26957253,26958502,26958741,26959558,26960445,26963059,26964133,	3.93866	1.01237	OK	-1.95996	-1.87681	0.0145	0.312679	no
Actn1	A1BN54	NM_134156	NP_598917	109711	alpha-actinin-1	uc007oaq.2	chr12	-	81268528	81361358	21	81268528,81269844,81271169,81272715,81273949,81275066,81275446,81277142,81278174,81279288,81282347,81284379,81285793,81293354,81294622,81297381,81297912,81299967,81305948,81310345,81360973,	81269467,81270003,81271235,81272862,81274129,81275201,81275629,81277283,81278283,81279439,81282495,81284610,81285886,81293440,81294704,81297460,81298000,81300054,81306068,81310460,81361358,	17.5815	16.0177	OK	-0.134394	-0.12808	0.84515	0.994113	no
Marveld2|Marveld2	A1BQX3	NM_001038602|NM_001038602	NP_001033691|NP_001033691	218518|218518	MARVEL domain-containing protein 2 isoform 1|MARVEL domain-containing protein 2 isoform 1	uc007rra.2|uc007rrb.2	chr13|chr13	-|-	101365911|101365911	101386899|101386926	7|7	101365911,101367756,101370415,101370843,101377731,101381387,101386559,|101365911,101367756,101370415,101370843,101377731,101381387,101386880,	101367366,101367807,101370587,101370992,101377767,101382539,101386899,|101367366,101367807,101370587,101370992,101377767,101382539,101386926,	0.869769	0.685041	OK	-0.344442	-0.36594	0.6024	0.994113	no
Cytl1	A1E5L0	NM_001081106	NP_001074575	231162	cytokine-like protein 1	uc008xfu.1	chr5	+	38126757	38131059	4	38126757,38128600,38128820,38130450,	38126948,38128645,38128949,38131059,	0.126462	1.02748	OK	3.02233	1.74825	0.22815	0.922472	no
Dynlt1e	A1E5T5	NM_001199948	NP_001186877	100040531	dynein light chain Tctex-type 1E isoform 2	uc008agk.2	chr17	-	6306339	6655064	6	6306339,6308637,6649581,6649997,6653206,6654898,	6306598,6308736,6649659,6650121,6653248,6655064,	9.26803	10.0165	OK	0.112051	0.0144983	0.8691	0.994113	no
Odam|Odam	A1E960	NM_027128|NM_027128	NP_081404|NP_081404	69592|69592	odontogenic ameloblast-associated protein|odontogenic ameloblast-associated protein	uc008xzd.1|uc008xze.1	chr5|chr5	+|+	88314719|88316344	88321766|88323197	10|8	88314719,88314878,88315580,88316344,88316964,88318390,88319111,88320376,88321340,88321707,|88316344,88316964,88318390,88319111,88320376,88321340,88321707,88322713,	88314787,88314920,88315628,88316575,88317009,88318492,88319159,88320448,88321493,88321766,|88316575,88317009,88318492,88319159,88320448,88321493,88321766,88323197,	0	0	NOTEST	0	0	1	1	no
Car9	A1ECK8	NM_139305	NP_647466	230099	carbonic anhydrase 9 precursor	uc012ddb.1	chr4	+	43519897	43526597	9	43519897,43521185,43521474,43521764,43521989,43523068,43525283,43525723,43525915,	43520267,43521215,43521645,43521907,43522082,43523135,43525310,43525805,43526597,	4.98014e-05	0.133958	NOTEST	11.3933	0	1	1	no
Reln	A1IH02			19699	SubName: Full=Reelin splicing isoform MR-1A;	uc008wpp.1	chr5	-	21847888	21850523	2	21847888,21849997,	21849920,21850523,	0.248992	0.0245074	NOTEST	-3.34481	0	1	1	no
Vps13c	A1ILG8	NM_177184	NP_796158	320528	vacuolar protein sorting-associated protein 13C	uc009qms.1	chr9	+	67688202	67843441	85	67688202,67700297,67701502,67706596,67708590,67713986,67718659,67718982,67721661,67724033,67725903,67726884,67729136,67731259,67732378,67734063,67737492,67738101,67740887,67741764,67743136,67743894,67744880,67746439,67749251,67750647,67751365,67753599,67755798,67757368,67757902,67759313,67760737,67761012,67761613,67763387,67764152,67767044,67768665,67769646,67770650,67771486,67773576,67774726,677…	67688333,67700341,67701545,67706692,67708692,67714049,67718725,67719092,67721721,67724093,67725984,67726942,67729264,67731366,67732550,67734126,67737619,67738196,67741030,67741957,67743251,67744031,67745004,67746557,67749381,67750726,67751505,67753753,67755878,67757428,67758062,67759430,67760841,67761180,67761918,67763535,67764261,67767178,67768822,67769726,67770710,67771649,67773690,67774830,677…	2.6183	3.81787	OK	0.544138	0.558593	0.4307	0.994113	no
Vps13c	A1ILH0			320528	SubName: Full=Chorein; Flags: Fragment;	uc012gwf.1	chr9	+	67688202	67721721	8	67688202,67700297,67701502,67706596,67708590,67713986,67718982,67721661,	67688333,67700341,67701545,67706692,67708692,67714049,67719092,67721721,	0	0.134464	NOTEST	Inf	0	1	1	no
Vps13c	A1ILH1			320528	SubName: Full=Chorein; Flags: Fragment;	uc009qmr.1	chr9	+	67688202	67721721	7	67688202,67700297,67701502,67706596,67708590,67718982,67721661,	67688333,67700341,67701545,67706692,67708692,67719092,67721721,	0.504237	0.26918	NOTEST	-0.905529	0	1	1	no
Vps13c	A1ILH3			320528	SubName: Full=Chorein; Flags: Fragment;	uc009qmv.1	chr9	+	67823588	67843441	7	67823588,67830311,67831129,67835769,67840744,67842666,67843094,	67823712,67830426,67831213,67835858,67840868,67842750,67843441,	4.6327	0.68229	OK	-2.7634	-0.400687	0.41265	0.994113	no
Vps13a	A1ILI2			271564	SubName: Full=Putative uncharacterized protein Vps13a 3' variant II; SubName: Full=Putative uncharacterized protein Vps13a 3' variant IV; Flags: Fragment;	uc008gww.1	chr19	-	16707046	16715190	5	16707046,16710258,16714479,16714691,16715026,	16707652,16710370,16714603,16714737,16715190,	4.79414	4.97478	OK	0.0533597	0.0314281	0.97215	0.994745	no
Dux	A1JVI9	NM_001081954	NP_001075423	664783	double homeobox	uc007fcv.2	chr10	-	57692726	57695423	1	57692726,	57695423,	0.0730749	0.0998234	NOTEST	0.450003	0	1	1	no
Glrb	A1KR23	NM_010298	NP_034428	14658	glycine receptor subunit beta precursor	uc012cqq.1	chr3	-	80647525	80716040	8	80647525,80654829,80664082,80665624,80665813,80681930,80683547,80715889,	80649179,80655122,80664223,80665707,80666043,80681998,80683654,80716040,	0.448731	1.85924	OK	2.05079	0.366595	0.65245	0.994113	no
Npsr1	A1KXK3	NM_175678	NP_783609	319239	neuropeptide S receptor	uc009oox.1	chr9	+	23902461	24120842	10	23902461,23902602,23939177,24059043,24091200,24094243,24104842,24114452,24117616,24118166,	23902510,23902790,23939310,24059147,24091294,24094445,24104919,24114539,24117797,24120842,	0.111005	0.195015	NOTEST	0.812965	0	1	1	no
Oprm1	A1KZZ6			18390	SubName: Full=Mu opioid receptor mMOR-1S;	uc007efx.1	chr10	-	3496433	3557797	2	3496433,3557382,	3496735,3557797,	0.0497244	0.013418	NOTEST	-1.88979	0	1	1	no
Oprm1	A1KZZ7			18390	SubName: Full=Mu opioid receptor mMOR-1T;	uc011wzn.1	chr10	-	3517303	3587948	4	3517303,3551649,3557382,3587850,	3517656,3551752,3557797,3587948,	0	0	NOTEST	0	0	1	1	no
2510012J08Rik	A1L013	NM_027381	NP_081657	70312	hypothetical protein LOC70312	uc007ghf.2	chr10	+	80783847	80788996	9	80783847,80785182,80785865,80786363,80786654,80787047,80787613,80787834,80788208,	80784191,80785750,80786011,80786526,80786769,80787240,80787733,80788121,80788996,	11.9764	14.7593	OK	0.301428	0.471475	0.53265	0.994113	no
Srcrb4d	A1L0T3	NM_001160366	NP_001153838	109267	scavenger receptor cysteine-rich	uc008zzj.2	chr5	-	136436092	136450346	11	136436092,136437758,136438792,136439225,136440488,136441440,136441944,136443607,136444093,136446051,136450131,	136437078,136437836,136439104,136439300,136440566,136441755,136442022,136443913,136444129,136446296,136450346,	0.254635	0.393385	NOTEST	0.627515	0	1	1	no
Ddx58	A1L0V6	NM_172689	NP_766277	230073	probable ATP-dependent RNA helicase DDX58	uc008she.1	chr4	-	40150809	40167633	9	40150809,40155483,40155803,40156911,40158582,40160763,40163387,40164362,40167431,	40153139,40155627,40155955,40157082,40158673,40160912,40163523,40164520,40167633,	0.34111	0.166419	NOTEST	-1.03542	0	1	1	no
Olfr282	A1L1B4	NM_146457	NP_666668	258449	olfactory receptor 282	uc007xmm.1	chr15	+	98267900	98268828	1	98267900,	98268828,	0	0	NOTEST	0	0	1	1	no
Smc1b	A1L2Z0	NM_080470	NP_536718	140557	structural maintenance of chromosomes protein	uc007xcx.1	chr15	-	84895118	84962387	25	84895118,84896648,84898166,84900074,84901209,84902011,84916522,84920021,84921301,84922372,84927075,84927934,84928325,84937347,84941081,84943116,84945108,84946268,84951047,84952018,84954150,84957897,84958188,84960100,84962258,	84895535,84896759,84898236,84900226,84901364,84902168,84916618,84920175,84921447,84922514,84927182,84928051,84928463,84937494,84941261,84943302,84945316,84946351,84951188,84952277,84954389,84958101,84958301,84960289,84962387,	0.0268884	0.0145338	NOTEST	-0.887573	0	1	1	no
Amz1|Amz1	A1L312	NM_173405|NM_173405	NP_775581|NP_775581	231842|231842	archaemetzincin-1|archaemetzincin-1	uc009aif.1|uc009aig.1	chr5|chr5	+|+	141200080|141211479	141229467|141230644	8|7	141200080,141200327,141217018,141219970,141224096,141224568,141225108,141227891,|141211479,141217018,141219970,141224096,141224568,141225108,141227891,	141200122,141200425,141217541,141220138,141224225,141224741,141225285,141229467,|141211592,141217541,141220138,141224225,141224741,141225285,141230644,	3.60874	4.93778	OK	0.452367	0.577544	0.40905	0.994113	no
Krt24	A1L317	NM_029393	NP_083669	75706	keratin, type I cytoskeletal 24	uc007lim.1	chr11	-	99141406	99146552	8	99141406,99142282,99142562,99143406,99143627,99143955,99144858,99145909,	99141629,99142359,99142780,99143532,99143789,99144112,99144941,99146552,	0.0177053	0	NOTEST	-Inf	0	1	1	no
Nbr1|Nbr1	A1L329	NM_008676|NM_008676	NP_032702|NP_032702	17966|17966	next to BRCA1 gene 1 protein|next to BRCA1 gene 1 protein	uc007lpg.1|uc007lph.1	chr11|chr11	+|+	101413468|101414171	101443259|101443259	24|24	101413468,101415301,101417123,101417488,101420832,101421746,101423610,101425942,101427017,101427509,101428408,101429712,101430569,101430811,101432597,101433215,101433775,101434121,101434416,101436312,101437616,101438507,101439245,101441898,|101414171,101415301,101417123,101417488,101420832,101421746,101423610,101425942,101427017,101427509,101428408,101429712,101430569,101430811,101432597,10143321…	101413899,101415412,101417189,101417605,101420895,101421765,101423633,101426140,101427095,101427724,101428576,101429922,101430729,101431102,101432747,101433291,101433886,101434286,101434491,101436730,101437723,101438565,101439351,101443259,|101414269,101415412,101417189,101417605,101420895,101421765,101423633,101426140,101427095,101427724,101428576,101429922,101430729,101431102,101432747,10143329…	9.87951	21.8636	OK	1.14602	1.05814	0.13785	0.802112	no
Atp8a1	A1L332	NM_009727	NP_033857	11980	probable phospholipid-transporting ATPase IA	uc008xqc.1	chr5	-	68009379	68238670	37	68009379,68015248,68021929,68022725,68038931,68039763,68042826,68047144,68051108,68051332,68058559,68058762,68073996,68094218,68097144,68121030,68123407,68129651,68136818,68138516,68140289,68142251,68147888,68152352,68153754,68156102,68158258,68160290,68165961,68167367,68172226,68177864,68196895,68203326,68204330,68205847,68238400,	68013935,68015340,68022022,68022814,68039039,68039820,68042888,68047223,68051231,68051407,68058670,68058946,68074169,68094283,68097283,68121170,68123492,68129721,68136868,68138599,68140395,68142324,68147933,68152441,68153832,68156230,68158424,68160402,68166089,68167437,68172300,68177905,68196941,68203425,68204430,68205962,68238670,	0.00226088	2.48913	OK	10.1045	0.222254	0.0291	0.430359	no
Rapgef1	A1L338	NM_001039086	NP_001034175	107746	Rap guanine nucleotide exchange factor (GEF) 1	uc008izt.1	chr2	+	29475239	29586132	16	29475239,29534652,29541624,29544626,29554516,29555205,29555705,29556187,29557712,29562717,29565675,29575112,29577743,29580292,29581725,29586047,	29475583,29534789,29541803,29544783,29554605,29555358,29555826,29556371,29558198,29562920,29565828,29575370,29577829,29580404,29581801,29586132,	1.54278	1.68499	OK	0.127211	0.024984	0.95335	0.994113	no
Rp1l1	A1L340	NM_146246	NP_666358	271209	retinitis pigmentosa 1-like 1 protein	uc007uia.1	chr14	+	64611267	64652343	4	64611267,64640726,64644902,64646578,	64611465,64641380,64645044,64652343,	0.0200751	0	NOTEST	-Inf	0	1	1	no
Dyrk1a	A1L341	NM_001113389	NP_031916	13548	dual specificity	uc008abh.2	chr16	+	94833025	94917126	11	94833025,94881103,94885375,94887522,94890411,94892909,94894943,94899058,94906641,94908085,94913187,	94833111,94881300,94885468,94887711,94890559,94893196,94895090,94899199,94906948,94908210,94917126,	15.8957	9.34197	OK	-0.766837	-0.950915	0.17565	0.864206	no
Papola	A1L349	NM_011112	NP_035242	18789	poly(A) polymerase alpha	uc007oyw.1	chr12	+	107022911	107052279	12	107022911,107037860,107038893,107043136,107044696,107045374,107046764,107047552,107047733,107049246,107050483,107051407,	107023124,107038034,107038960,107043218,107044806,107045428,107046876,107047642,107047872,107049319,107050604,107052279,	0.868882	0.696938	OK	-0.318129	-0.0620352	0.9098	0.994113	no
Rgs9	A1L351	NM_011268	NP_035398	19739	regulator of G-protein signaling 9 isoform 1	uc011ygs.1	chr11	-	109086668	109159495	11	109086668,109088439,109097213,109099407,109100767,109102163,109107766,109109377,109110292,109111340,109159251,	109087090,109088918,109097331,109099493,109100906,109102251,109107882,109109491,109110354,109111370,109159495,	8.74586	1.82434	OK	-2.26123	-1.06486	0.2961	0.960383	no
Rgs9	A1L352	NM_011268	NP_035398	19739	regulator of G-protein signaling 9 isoform 1	uc007mbx.1	chr11	-	109086668	109159495	19	109086668,109088439,109097213,109099407,109100767,109102163,109107766,109109377,109110292,109111340,109121149,109130236,109134589,109136574,109136892,109137133,109137883,109142762,109159251,	109087090,109088918,109097331,109099493,109100906,109102251,109107882,109109491,109110354,109111370,109121212,109130318,109134666,109136633,109136944,109137240,109137934,109142859,109159495,	12.4153	7.67068	OK	-0.694695	-0.52513	0.5011	0.994113	no
Tgfbi	A1L353	NM_009369	NP_033395	21810	transforming growth factor-beta-induced protein	uc011zae.1	chr13	+	56710963	56740700	17	56710963,56715600,56724920,56726560,56727010,56727394,56729274,56730978,56731904,56732590,56733410,56734219,56736926,56737926,56738498,56739381,56740077,	56711141,56715699,56724985,56726721,56727175,56727541,56729416,56731191,56732042,56732736,56733547,56734350,56737051,56738029,56738578,56739406,56740700,	35.0804	1.89699	OK	-4.20888	-5.41183	5e-05	0.00592254	yes
Mzf1|Mzf1	A1L357	|	|	109889|109889	SubName: Full=Myeloid zinc finger 1, isoform CRA_a; SubName: Full=Mzf1 protein;|SubName: Full=Myeloid zinc finger 1, isoform CRA_a; SubName: Full=Mzf1 protein;	uc012ezg.1|uc012ezh.1	chr7|chr7	-|-	13627651|13627651	13640113|13640113	7|5	13627651,13631081,13636839,13637081,13637531,13638091,13639829,|13627651,13636839,13637081,13638091,13639829,	13630049,13631181,13636960,13637152,13637715,13638530,13640113,|13630049,13636960,13637152,13638530,13640113,	0.601139	0.462077	OK	-0.379565	-0.167426	0.834	0.994113	no
Mzf1|Mzf1	A1L358	NM_145819|NM_145819	NP_665818|NP_665818	109889|109889	myeloid zinc finger 1|myeloid zinc finger 1	uc009ffe.2|uc009fff.2	chr7|chr7	-|-	13627651|13627651	13639033|13640113	5|6	13627651,13636839,13637081,13637531,13638091,|13627651,13636839,13637081,13637531,13638091,13639829,	13630049,13636960,13637152,13637715,13639033,|13630049,13636960,13637152,13637715,13638530,13640113,	1.54811	2.44569	OK	0.659737	0.629441	0.39165	0.994113	no
Slc6a14	A1L359	NM_020049	NP_064433	56774	sodium- and chloride-dependent neutral and basic	uc009sur.2	chrX	+	21292025	21319483	14	21292025,21293360,21296436,21298676,21299542,21301758,21303367,21308457,21311118,21313430,21314010,21314387,21316621,21318069,	21292321,21293526,21296568,21298838,21299678,21301891,21303508,21308686,21311244,21313549,21314110,21314497,21316789,21319483,	0.0159566	0.01725	NOTEST	0.112444	0	1	1	no
Tbk1	A1L361	NM_019786	NP_062760	56480	serine/threonine-protein kinase TBK1	uc007hft.2	chr10	-	120983512	121023850	21	120983512,120988306,120988542,120989255,120989463,120990084,120990800,120990958,120993042,120994257,120996902,120997296,120998632,121000981,121005084,121007686,121008898,121013329,121015635,121021251,121023750,	120984244,120988378,120988649,120989352,120989565,120990124,120990877,120991080,120993121,120994359,120996994,120997355,120998829,121001161,121005195,121007847,121009080,121013459,121015776,121021397,121023850,	15.726	12.4004	OK	-0.342767	-0.491944	0.48375	0.994113	no
Eif2c1	A1L365	NM_153403	NP_700452	236511	protein argonaute-1	uc008utj.2	chr4	-	126112256	126145665	19	126112256,126117085,126117607,126118420,126119132,126120059,126120324,126126010,126130801,126131069,126131548,126136352,126137023,126137244,126137610,126138149,126138928,126140915,126145640,	126116855,126117285,126117709,126118555,126119327,126120150,126120484,126126195,126130935,126131192,126131668,126136500,126137111,126137379,126137747,126138331,126139049,126141099,126145665,	7.00419	12.1567	OK	0.795463	1.08573	0.12515	0.783914	no
Nol7	A1L3B6	NM_023554	NP_076043	70078	nucleolar protein 7	uc007qgc.1	chr13	+	43493744	43498227	8	43493744,43494103,43494879,43495961,43496221,43496665,43496868,43497130,	43494027,43494164,43494938,43495990,43496303,43496787,43496946,43498227,	8.7829	5.86938	OK	-0.581491	-0.355082	0.6633	0.994113	no
Psmd7	A1L3B8	NM_010817	NP_034947	17463	26S proteasome non-ATPase regulatory subunit 7	uc009nhz.2	chr8	-	110104279	110112382	7	110104279,110106281,110108072,110108762,110109604,110110524,110112178,	110105219,110106373,110108153,110108860,110109697,110110616,110112382,	56.2279	52.4975	OK	-0.0990376	-0.148581	0.82505	0.994113	no
Fam71e1	A1L3C1-2			75538	RecName: Full=Protein FAM71E1;	uc009gpt.2	chr7	+	51751957	51756504	5	51751957,51752284,51752872,51755519,51756337,	51752100,51752434,51753003,51755808,51756504,	0.945895	0.892659	OK	-0.0835702	-0.0418661	0.95235	0.994113	no
Trim50	A1L3C6	NM_178240	NP_839971	215061	E3 ubiquitin-protein ligase TRIM50	uc008zyg.1	chr5	+	135829165	135843524	6	135829165,135834724,135839597,135839919,135842410,135842943,	135829564,135834820,135839828,135839942,135842535,135843524,	0.0104412	0	NOTEST	-Inf	0	1	1	no
Tnfrsf8	A1L3C9	NM_009401	NP_033427	21941	tumor necrosis factor receptor superfamily	uc008vrv.1	chr4	-	144858878	144905050	13	144858878,144864185,144867428,144875048,144875228,144877881,144878328,144882496,144883001,144886752,144888636,144892980,144904924,	144859138,144864399,144867454,144875102,144875327,144877979,144878419,144882663,144883092,144886896,144888753,144893068,144905050,	0.0180322	0.079283	NOTEST	2.13643	0	1	1	no
Mmp10	A1L3D0	NM_019471	NP_062344	17384	stromelysin-2 precursor	uc009ocq.1	chr9	+	7502359	7510240	10	7502359,7503145,7503480,7504060,7504831,7505526,7506456,7507246,7508100,7509890,	7502498,7503390,7503629,7504186,7504996,7505668,7506590,7507406,7508204,7510240,	0.0665946	0	NOTEST	-Inf	0	1	1	no
Gfi1	A1L3P3	NM_010278	NP_034408	14581	zinc finger protein Gfi-1	uc008ymu.1	chr5	-	108145673	108150352	3	108145673,108149128,108150138,	108146937,108149294,108150352,	0	0	NOTEST	0	0	1	1	no
Slc9a6	A1L3P4	NM_172780	NP_766368	236794	solute carrier family 9 (sodium/hydrogen	uc009tgk.2	chrX	+	53863011	53917407	16	53863011,53873502,53875787,53876164,53876536,53881570,53886626,53887962,53888354,53891451,53896544,53898976,53904804,53908150,53911435,53914352,	53863364,53873702,53875865,53876241,53876649,53881676,53886768,53888068,53888443,53891565,53896656,53899130,53904835,53908230,53911541,53917407,	17.9344	23.3509	OK	0.380748	0.560533	0.4346	0.994113	no
Dstyk	A1L3P8	NM_172516	NP_766104	213452	dual serine/threonine and tyrosine protein	uc011wrw.1	chr1	+	134314029	134346552	3	134314029,134330675,134345888,	134314447,134331037,134346552,	0.158502	0.130235	NOTEST	-0.283389	0	1	1	no
Pspn	A1L3Q1	NM_008954	NP_032980	19197	persephin precursor	uc008ddo.2	chr17	-	57138879	57139441	2	57138879,57139284,	57139196,57139441,	0	0.381834	NOTEST	Inf	0	1	1	no
Olfr155	A1L3S1	NR_033638		29848	SubName: Full=Olfactory receptor 155;	uc012ddf.1	chr4	-	43794236	43795199	1	43794236,	43795199,	0	0	NOTEST	0	0	1	1	no
Atp8b4	A1L3S5	NM_001080944	NP_001074413	241633	ATPase, class I, type 8B, member 4	uc008mdm.2	chr2	-	126146708	126200339	10	126146708,126151010,126156597,126163112,126168690,126183751,126184503,126187491,126197900,126200219,	126148827,126151141,126156736,126163358,126168774,126183975,126184687,126187639,126198006,126200339,	0.00328868	0.00833001	LOWDATA	1.34081	0	1	1	no
Gatad2b	A1L3S7	NM_139304	NP_647465	229542	transcriptional repressor p66-beta	uc012csw.1	chr3	+	90145577	90162042	10	90145577,90152488,90153276,90154308,90155325,90155735,90158229,90159596,90160052,90161790,	90145916,90152618,90153408,90154440,90155448,90156051,90158432,90159707,90160170,90162042,	6.93772e-05	0.000131649	NOTEST	0.924167	0	1	1	no
Phactr2	A1L3S9	NM_001195096	NP_001182025	215789	phosphatase and actin regulator 2 isoform C	uc007ekr.2	chr10	-	12927522	13043966	13	12927522,12944589,12952344,12953955,12959715,12965216,12966807,12973147,12975115,12981571,12986778,13011600,13043869,	12934079,12944666,12952482,12954017,12959771,12965373,12967001,12973685,12975127,12981730,12986859,13011768,13043966,	0.00236383	0.602329	OK	7.99328	0.512127	0.268	0.942306	no
Fsd1l	A1L3T0	NM_176966	NP_795940	319636	FSD1-like protein isoform 2	uc008sxc.2	chr4	+	53644342	53664491	4	53644342,53659858,53660541,53662663,	53644484,53659954,53660673,53664491,	0.0270967	0.029958	NOTEST	0.144823	0	1	1	no
Fam65c|Fam65c	A1L3T7	NM_001080708|	NP_001074177|	69553|69553	hypothetical protein LOC69553|RecName: Full=Protein FAM65C;	uc008oal.1|uc012cjr.1	chr2|chr2	-|-	167806285|167806285	167836093|167836093	22|22	167806285,167806770,167808278,167808543,167809195,167809944,167810572,167811148,167811972,167814753,167816674,167818049,167818271,167818516,167818837,167818985,167820153,167820453,167822743,167825800,167831666,167836021,|167806285,167806770,167808278,167808543,167809195,167809944,167810572,167811148,167811972,167814753,167816674,167818049,167818271,167818516,167818837,167818985,167820153,16782045…	167806420,167806861,167808362,167808746,167809357,167810106,167810708,167811272,167812103,167815305,167816804,167818195,167818397,167818560,167818901,167819135,167820207,167820477,167822822,167825947,167831785,167836093,|167806420,167806861,167808362,167808746,167809357,167810106,167810708,167811272,167812103,167815222,167816804,167818195,167818397,167818560,167818901,167819135,167820207,16782047…	0.545252	0.231487	OK	-1.23599	-1.12236	0.12165	0.77951	no
Gas8	A1X3U7	NM_018855	NP_061343	104346	growth arrest-specific protein 8	uc009nwj.1	chr8	+	126042734	126052222	7	126042734,126044503,126046837,126047977,126049518,126050364,126051811,	126042852,126044590,126047035,126048184,126049573,126050570,126052222,	0.851939	0.178035	OK	-2.25859	-0.399938	0.6102	0.994113	no
Tomt|Tomt	A1Y9I9	NM_001081679|NM_001081679	NP_001075148|NP_001075148	791260|791260	transmembrane O-methyltransferase|transmembrane O-methyltransferase	uc009ipu.1|uc009ipv.1	chr7|chr7	-|-	109048321|109048321	109052299|109054873	4|4	109048321,109049615,109050526,109052229,|109048321,109049615,109050526,109054812,	109049137,109049812,109050801,109052299,|109049137,109049812,109050801,109054873,	2.09381	2.37396	OK	0.18117	0.0481334	0.95415	0.994113	no
Fcrl6	A1YIY0			677296	RecName: Full=Fc receptor-like protein 6; Short=FcR-like protein 6; Short=FcRL6; Flags: Precursor;	uc011wwp.1	chr1	-	174528129	174529456	2	174528129,174529183,	174529034,174529456,	0	0.0284642	NOTEST	Inf	0	1	1	no
Fgfr2	A1YYM9	NM_010207	NP_034337	14183	fibroblast growth factor receptor 2 isoform	uc009jzr.1	chr7	-	137305964	137405580	17	137305964,137311216,137313252,137315125,137316330,137321188,137323878,137326154,137328742,137339691,137343271,137344496,137362511,137372136,137384713,137385891,137405262,	137307637,137311322,137313390,137315196,137316453,137321379,137323989,137326276,137328894,137339888,137343419,137344687,137362635,137372306,137384791,137386158,137405580,	4.33271	3.54208	OK	-0.290673	-0.244618	0.7303	0.994113	no
Fgfr2	A1YYN1	NM_201601	NP_034337	14183	fibroblast growth factor receptor 2 isoform	uc009jzv.1	chr7	-	137305964	137410322	16	137305964,137311216,137313252,137315125,137316330,137321188,137323878,137326154,137328742,137339691,137341932,137344496,137362511,137372136,137405262,137409307,	137307637,137311322,137313390,137315196,137316453,137321379,137323989,137326276,137328894,137339888,137342077,137344687,137362635,137372306,137405580,137410322,	2.55211	4.27701	OK	0.744912	0.630116	0.3825	0.994113	no
Tpsab1	A1Z090	NM_031187	NP_112464	17230	tryptase precursor	uc008baq.2	chr17	-	25480189	25482507	5	25480189,25480600,25481595,25481994,25482251,	25480528,25480764,25481861,25482160,25482507,	0	1.92756e-05	NOTEST	Inf	0	1	1	no
Nlrp1b	A1Z198	NM_001162414	NP_001155886	637515	NLR family, pyrin domain containing 1B isoform	uc007jxs.1	chr11	-	70966603	71014958	14	70966603,70969496,70970226,70973570,70974567,70975174,70977474,70979068,70982304,70983233,70985566,70986460,70994691,71014649,	70967037,70969794,70970271,70973712,70974693,70975437,70977698,70979168,70982387,70983323,70985737,70986631,70996366,71014958,	0.0168936	0.0548757	NOTEST	1.69969	0	1	1	no
Nphp1	A1Z2X8			53885	SubName: Full=Nephrocystin 1 variant 2;	uc008mfy.1	chr2	-	127566467	127570283	3	127566467,127568807,127570152,	127566924,127568852,127570283,	0.479744	0	NOTEST	-Inf	0	1	1	no
Pkd1l3|Pkd1l3	A2A258	NM_181544|NM_181544	NP_853522|NP_853522	244646|244646	polycystic kidney disease protein 1-like 3|polycystic kidney disease protein 1-like 3	uc009nit.1|uc009niv.1	chr8|chr8	+|+	112138416|112138416	112194621|112196492	32|33	112138416,112140238,112144326,112145565,112147012,112150650,112152535,112154954,112155176,112156434,112157069,112159114,112160089,112162229,112162562,112164665,112170194,112170673,112171344,112172117,112172403,112174598,112179380,112180010,112184528,112186010,112188308,112189447,112190874,112191426,112193115,112194513,|112138416,112140238,112144326,112145565,112147012,112150650,112152535,11215495…	112138723,112140361,112144434,112145615,112148386,112150782,112152712,112155082,112155303,112156563,112157301,112159308,112160320,112162331,112162741,112164812,112170394,112170873,112171525,112172310,112172638,112174698,112179518,112180196,112184838,112186144,112188433,112189608,112191085,112191528,112193247,112194621,|112138723,112140361,112144434,112145615,112148386,112150782,112152712,11215508…	0.225506	0.209625	NOTEST	-0.105355	0	1	1	no
Pkd2l1	A2A259	NM_181422	NP_852087	329064	polycystic kidney disease 2-like 1	uc008hpm.2	chr19	-	44222126	44266932	15	44222126,44223642,44224018,44224901,44226522,44226853,44228148,44228553,44228913,44229937,44230330,44231541,44232126,44265910,44266529,	44223038,44223766,44224137,44225019,44226644,44226952,44228269,44228735,44229084,44230166,44230555,44231795,44232254,44266024,44266932,	1.79338	0.17786	OK	-3.33387	-3.44179	0.0006	0.039942	yes
Akap17b|Akap17b	A2A3V1	NM_001081956|NM_001081956	NP_001075425|NP_001075425	338351|338351	A-kinase anchor protein 17B|A-kinase anchor protein 17B	uc009sxp.1|uc012hft.1	chrX|chrX	-|-	34148177|34148177	34185409|34185409	7|6	34148177,34154249,34154680,34158597,34163562,34176467,34185044,|34148177,34154249,34154680,34158597,34176467,34185044,	34152659,34154318,34154915,34158728,34164331,34176569,34185409,|34152659,34154318,34154915,34158728,34176569,34185409,	3.73944	3.21658	OK	-0.217294	-0.301783	0.67095	0.994113	no
Slc25a43	A2A3V2	NM_001085497	NP_001078966	194744	solute carrier family 25 member 43	uc009sxr.1	chrX	+	34283653	34317197	5	34283653,34292127,34297762,34315476,34316996,	34284013,34292369,34297935,34315611,34317197,	0.173402	0.065743	NOTEST	-1.39921	0	1	1	no
Nkrf	A2A3V7	NM_029891	NP_084167	77286	NF-kappa-B-repressing factor	uc009sxw.1	chrX	-	34427536	34442894	3	34427536,34431619,34442730,	34430507,34431750,34442894,	5.39544	6.82132	OK	0.338311	0.489156	0.5044	0.994113	no
Fam70a	A2A3Y5	NM_172930	NP_766518	245386	family with sequence similarity 70, member A	uc009szr.2	chrX	-	35550477	35605658	10	35550477,35561186,35568354,35577757,35578230,35580064,35586279,35589017,35598892,35605420,	35552833,35561330,35568517,35577846,35578302,35580133,35586369,35589080,35599035,35605658,	1.45187	1.81507	OK	0.32211	0.220396	0.76085	0.994113	no
Fam70a	A2A3Y6	NM_172930	NP_766518	245386	family with sequence similarity 70, member A	uc009szs.2	chrX	-	35550477	35605658	9	35550477,35561186,35568354,35577757,35578230,35586279,35589017,35598892,35605420,	35552833,35561330,35568517,35577846,35578302,35586369,35589080,35599035,35605658,	1.93669	1.64392	OK	-0.236449	-0.169253	0.81805	0.994113	no
Zbtb33|Zbtb33	A2A3Z3	NM_020256|NM_001079513	NP_064652|NP_001072981	56805|56805	transcriptional regulator Kaiso|transcriptional regulator Kaiso	uc009szp.1|uc009szq.1	chrX|chrX	+|+	35542969|35542969	35550223|35550223	2|2	35542969,35545391,|35542969,35545391,	35543259,35550223,|35543085,35550223,	6.01025	3.85329	OK	-0.641337	-0.911119	0.19555	0.889869	no
Rcn1	A2A3Z8	NM_009037	NP_033063	19672	reticulocalbin-1 precursor	uc008lks.1	chr2	-	105226104	105239476	6	105226104,105229133,105232126,105233745,105234835,105239126,	105228183,105229333,105232187,105233924,105235029,105239476,	6.07473	5.38796	OK	-0.173081	-0.255752	0.7273	0.994113	no
Wt1	A2A405	NM_144783	NP_659032	22431	Wilms tumor protein homolog	uc008lkp.1	chr2	+	104971058	105013771	10	104971058,104973094,104973558,104983241,104984298,105003481,105006974,105009190,105010082,105012379,	104971309,104973217,104973661,104983319,104984349,105003578,105007125,105009280,105010175,105013771,	0.146817	0.0495326	NOTEST	-1.56757	0	1	1	no
Pax6|Pax6	A2A410	NM_013627|NM_013627	NP_038655|NP_038655	18508|18508	paired box protein Pax-6|paired box protein Pax-6	uc008lku.1|uc008lla.1	chr2|chr2	+|+	105509052|105516601	105537226|105537226	13|13	105509052,105519966,105520403,105523984,105524907,105525043,105525934,105531721,105532350,105532626,105532893,105535462,105536426,|105516601,105519966,105520403,105523984,105524907,105525043,105525934,105531721,105532350,105532626,105532893,105535462,105536426,	105509206,105520046,105520464,105524115,105524949,105525259,105526100,105531880,105532433,105532777,105533009,105535613,105537226,|105516995,105520046,105520464,105524115,105524949,105525259,105526100,105531880,105532433,105532777,105533009,105535613,105537226,	2.67829	1.98739	OK	-0.430439	-0.358411	0.6215	0.994113	no
Pax6|Pax6	A2A411	NM_013627|NM_013627	NP_038655|NP_038655	18508|18508	paired box protein Pax-6|paired box protein Pax-6	uc008lkv.1|uc008llb.1	chr2|chr2	+|+	105509052|105516601	105537226|105537226	12|12	105509052,105519966,105520403,105523984,105525043,105525934,105531721,105532350,105532626,105532893,105535462,105536426,|105516601,105519966,105520403,105523984,105525043,105525934,105531721,105532350,105532626,105532893,105535462,105536426,	105509206,105520046,105520464,105524115,105525259,105526100,105531880,105532433,105532777,105533009,105535613,105537226,|105516995,105520046,105520464,105524115,105525259,105526100,105531880,105532433,105532777,105533009,105535613,105537226,	1.00133	1.33589	OK	0.415881	0.18549	0.76605	0.994113	no
Pax6|Pax6	A2A412	|	|	18508|18508	SubName: Full=Paired box gene 6;|SubName: Full=Paired box gene 6;	uc008lky.1|uc008llc.1	chr2|chr2	+|+	105514120|105525934	105537226|105537226	8|6	105514120,105519966,105520403,105531721,105532350,105532626,105532893,105536426,|105525934,105531721,105532350,105532626,105532893,105536426,	105514820,105520046,105520464,105531880,105532433,105532777,105533009,105537226,|105526100,105531880,105532433,105532777,105533009,105537226,	0.209943	0	NOTEST	-Inf	0	1	1	no
Zcchc12|Zcchc12	A2A416	NM_028325|NM_028325	NP_082601|NP_082601	72693|72693	zinc finger CCHC domain-containing protein 12|zinc finger CCHC domain-containing protein 12	uc009sxk.2|uc009sxl.2	chrX|chrX	+|+	33735898|33735898	33739153|33739153	5|4	33735898,33736098,33736503,33736773,33737315,|33735898,33736506,33736773,33737315,	33736007,33736153,33736562,33736901,33739153,|33736007,33736562,33736901,33739153,	15.7865	18.6632	OK	0.241505	0.348563	0.6209	0.994113	no
Il13ra1	A2A417	NM_133990	NP_598751	16164	interleukin-13 receptor subunit alpha-1	uc009sxj.1	chrX	+	33652133	33711256	11	33652133,33666639,33670598,33672958,33681207,33684005,33688644,33688973,33692012,33695537,33708808,	33652270,33666779,33670737,33673079,33681392,33684157,33688692,33689106,33692109,33695622,33711256,	9.12114	1.00483	OK	-3.18227	-4.21431	5e-05	0.00592254	yes
Lamp2|Lamp2	A2A430	NM_001017959|NM_010685	NP_001017959|NP_034815	16784|16784	lysosome-associated membrane glycoprotein 2|lysosome-associated membrane glycoprotein 2	uc009szw.1|uc009szy.1	chrX|chrX	-|-	35758240|35783058	35809632|35796327	9|5	35758240,35777443,35778539,35784094,35785026,35788572,35793307,35795201,35809425,|35783058,35785026,35788572,35793307,35795201,	35758748,35777608,35778603,35784217,35785238,35788731,35793521,35795317,35809632,|35784217,35785238,35788731,35793521,35796327,	28.2815	7.20718	OK	-1.97235	-1.36449	0.0609	0.598095	no
Cul4b|Cul4b	A2A432	NM_028288|NM_001110142	NP_082564|NP_001103612	72584|72584	cullin 4B|cullin 4B	uc009taa.2|uc009tac.2	chrX|chrX	-|-	35884797|35884797	35929373|35929373	23|23	35884797,35890298,35892130,35893176,35894113,35895227,35896508,35897925,35898672,35899868,35901023,35901605,35902385,35902764,35903013,35904042,35904830,35905558,35914785,35916839,35918109,35925580,35929315,|35884797,35890298,35892130,35893176,35894113,35895227,35896508,35897925,35898672,35899868,35901023,35901605,35902385,35902764,35903013,35904042,35904830,35905558,35914785,35916839,35918109,35…	35886905,35890451,35892303,35893282,35894227,35895335,35896594,35898036,35898777,35900061,35901142,35901673,35902468,35902854,35903176,35904116,35904900,35905662,35914901,35917385,35918283,35925655,35929373,|35886905,35890451,35892303,35893282,35894227,35895335,35896594,35898036,35898777,35900061,35901142,35901673,35902468,35902854,35903176,35904116,35904900,35905662,35914901,35917385,35918283,35…	6.46476	4.56838	OK	-0.500914	-0.606588	0.37955	0.994113	no
Txn2	A2A439	NM_019913	NP_064297	56551	thioredoxin, mitochondrial precursor	uc007woh.1	chr15	-	77753649	77759424	3	77753649,77758121,77759336,	77755096,77758384,77759424,	0.782776	0.777904	OK	-0.00900566	-0.00128974	0.90465	0.994113	no
Scube1	A2A443	NM_022723	NP_073560	64706	signal peptide, CUB and EGF-like	uc007xbj.1	chr15	-	83433012	83555451	23	83433012,83438647,83439153,83440583,83442845,83443867,83445299,83447040,83448981,83450485,83451458,83451841,83458381,83459813,83465100,83469133,83482084,83484598,83489455,83507335,83533847,83552279,83555248,	83437907,83438727,83439306,83440781,83443007,83444035,83445461,83447244,83449119,83450602,83451563,83451961,83458504,83459930,83465223,83469250,83482174,83484715,83489581,83507470,83533976,83552411,83555451,	3.1751	5.1187	OK	0.688974	0.741363	0.29845	0.960438	no
Pcyt1b	A2A450	NM_211138	NP_997593	236899	choline-phosphate cytidylyltransferase B isoform	uc009tsw.1	chrX	+	90920450	90995287	8	90920450,90947423,90951896,90963123,90965517,90977015,90980103,90991557,	90920815,90947523,90952013,90963275,90965596,90977158,90980292,90995287,	6.11059	6.5267	OK	0.0950428	0.110941	0.87045	0.994113	no
Pcyt1b	A2A451	NM_177546	NP_808214	236899	choline-phosphate cytidylyltransferase B isoform	uc009tsv.1	chrX	+	90900201	90995287	8	90900201,90947423,90951896,90963123,90965517,90977015,90980103,90991557,	90900555,90947523,90952013,90963275,90965596,90977158,90980292,90995287,	2.5885	2.77206	OK	0.098841	0.0693495	0.92385	0.994113	no
Rnf114|Rnf114	A2A462	NM_030743|NM_030743	NP_109668|NP_109668	81018|81018	RING finger protein 114|RING finger protein 114	uc008nzv.1|uc008nzw.1	chr2|chr2	+|+	167318144|167328920	167341666|167341666	8|6	167318144,167325310,167328936,167332546,167336375,167336711,167338016,167340165,|167328920,167332546,167336375,167336711,167338016,167340165,	167318843,167325465,167329101,167332697,167336482,167336826,167338124,167341666,|167329101,167332697,167336482,167336826,167338124,167341666,	7.4668	9.07789	OK	0.281867	0.134222	0.8589	0.994113	no
Zmynd8	A2A480	NM_027230	NP_081506	228880	protein kinase C-binding protein 1	uc008nye.1	chr2	-	165652628	165701275	11	165652628,165658808,165660389,165662780,165664311,165665497,165668263,165671520,165677499,165678367,165701204,	165654189,165658924,165660467,165662836,165664399,165665590,165668377,165671664,165677648,165678379,165701275,	7.20669	5.71372	OK	-0.334907	-0.170297	0.82085	0.994113	no
Zmynd8	A2A483	NM_027230	NP_081506	228880	protein kinase C-binding protein 1	uc008nya.1	chr2	-	165609653	165683673	22	165609653,165612663,165617404,165618303,165619894,165621582,165623433,165630686,165633174,165637848,165640816,165646041,165653707,165658808,165660389,165662780,165664311,165665497,165668263,165671520,165677499,165683554,	165611238,165612747,165617471,165618467,165620134,165621661,165623514,165630877,165633429,165638358,165640969,165646188,165654189,165658924,165660467,165662836,165664399,165665590,165668377,165671739,165677648,165683673,	2.37177	0.172352	OK	-3.78253	-0.572467	0.31835	0.970618	no
Zmynd8	A2A484	NM_027230	NP_081506	228880	protein kinase C-binding protein 1	uc008nyb.1	chr2	-	165609653	165703068	24	165609653,165612663,165617404,165618303,165619894,165621582,165623433,165630686,165633018,165637848,165640816,165646041,165653707,165658808,165660389,165662780,165664311,165665497,165668263,165671520,165677499,165678367,165701204,165701784,	165611238,165612747,165617471,165618467,165620134,165621661,165623514,165630877,165633429,165638358,165640969,165646188,165654189,165658924,165660467,165662836,165664399,165665590,165668377,165671739,165677648,165678379,165701275,165703068,	1.61533	1.62284	OK	0.00669368	0.00270633	0.99705	0.998633	no
Dnajc24	A2A4A1	NM_026992	NP_081268	99349	dnaJ homolog subfamily C member 24	uc008llf.2	chr2	-	105806864	105843706	5	105806864,105810604,105821138,105842085,105843250,	105807251,105810673,105821277,105842232,105843706,	5.1068	4.53559	OK	-0.171127	-0.231592	0.784	0.994113	no
Immp1l	A2A4A5	NM_028260	NP_082536	66541	mitochondrial inner membrane protease subunit 1	uc008lle.1	chr2	+	105744794	105805715	7	105744794,105748480,105770875,105773421,105777148,105804336,105805420,	105744887,105748586,105771009,105773510,105777275,105804447,105805715,	12.6013	17.5007	OK	0.473831	0.78047	0.36285	0.994113	no
Plcg1	A2A4A6	NM_021280	NP_067255	18803	1-phosphatidylinositol-4,5-bisphosphate	uc008nrb.1	chr2	+	160566722	160588242	32	160566722,160573510,160573769,160574017,160576698,160576878,160577171,160577368,160577519,160577823,160578030,160578189,160578920,160579177,160579378,160579559,160580020,160580298,160580496,160581476,160582276,160582605,160582949,160583707,160585189,160585417,160585718,160586815,160587040,160587295,160587474,160587829,	160566876,160573663,160573863,160574065,160576783,160576962,160577206,160577441,160577621,160577942,160578116,160578310,160579089,160579300,160579480,160579747,160580221,160580418,160580677,160581554,160582380,160582702,160583019,160583865,160585286,160585642,160585867,160586930,160587202,160587384,160587659,160588242,	7.38696	12.2234	OK	0.726588	0.622359	0.40705	0.994113	no
Plcg1	A2A4A7	NM_021280	NP_067255	18803	1-phosphatidylinositol-4,5-bisphosphate	uc008nra.1	chr2	+	160557045	160601496	34	160557045,160557453,160573510,160573769,160574017,160576698,160576878,160577171,160577368,160577519,160577823,160578030,160578189,160578920,160579177,160579378,160579559,160580020,160580298,160580496,160581476,160582276,160582605,160582949,160583707,160585189,160585417,160585718,160586815,160587040,160587295,160587474,160600263,160601085,	160557080,160557769,160573663,160573863,160574065,160576783,160576962,160577206,160577441,160577621,160577942,160578116,160578310,160579089,160579300,160579480,160579747,160580221,160580418,160580677,160581554,160582380,160582702,160583019,160583865,160585286,160585642,160585867,160586930,160587202,160587384,160587659,160600323,160601496,	0.559158	0.700211	OK	0.324535	0.0692504	0.9215	0.994113	no
Lpin3	A2A4B1	NM_022883	NP_075021	64899	phosphatidate phosphatase LPIN3	uc008nri.2	chr2	+	160713903	160731736	20	160713903,160717731,160719729,160721058,160721486,160722485,160722750,160724365,160724604,160725305,160725495,160727363,160727568,160728298,160729338,160729659,160730218,160730535,160730738,160730993,	160713953,160718124,160719825,160721309,160721567,160722606,160723102,160724465,160724765,160725399,160725565,160727486,160727612,160728437,160729487,160729746,160730371,160730650,160730842,160731736,	0.111395	0	NOTEST	-Inf	0	1	1	no
Ccdc70|Ccdc70	A2A4E1	NM_026459|NM_026459	NP_080735|NP_080735	67929|67929	coiled-coil domain-containing protein 70|coiled-coil domain-containing protein 70	uc009lci.1|uc009lcj.1	chr8|chr8	+|+	23080246|23081067	23084513|23084513	2|2	23080246,23083589,|23081067,23083589,	23080307,23084513,|23081197,23084513,	0	0	NOTEST	0	0	1	1	no
C86695	A2A4E2	NM_001081662	NP_001075131	97476	hypothetical protein LOC97476	uc009lch.1	chr8	+	23069185	23074775	5	23069185,23069688,23071499,23071883,23073471,	23069374,23069824,23071675,23071965,23074775,	0	0	NOTEST	0	0	1	1	no
Rhox7	A2A4F1	NM_001025086	NP_001020257	547168	reproductive homeobox 7	uc009szh.1	chrX	+	35184862	35194348	8	35184862,35186184,35187408,35188853,35191328,35192393,35193168,35194231,	35184942,35186288,35187454,35188923,35191696,35192545,35193214,35194348,	0	0	NOTEST	0	0	1	1	no
Pola1	A2A4H0	NM_008892	NP_032918	18968	DNA polymerase alpha catalytic subunit	uc009tss.2	chrX	-	90550104	90877494	37	90550104,90620929,90665905,90706707,90708632,90719651,90725817,90733433,90736081,90738057,90738887,90806706,90807208,90818446,90821117,90822835,90823415,90826060,90827356,90829924,90831182,90832336,90836744,90839157,90840112,90841453,90842556,90848539,90848800,90849248,90849745,90850689,90851186,90865843,90869157,90871826,90877407,	90551155,90621023,90666022,90706839,90708811,90719826,90725949,90733566,90736287,90738150,90738920,90806829,90807358,90818571,90821217,90822955,90823545,90826236,90827473,90830014,90831244,90832421,90836899,90839296,90840187,90841570,90842669,90848712,90849002,90849336,90849838,90850752,90851302,90865924,90869254,90871951,90877494,	1.12097	0.51144	OK	-1.13212	-1.16071	0.1231	0.782124	no
Acly	A2A4H2	NM_134037	NP_598798	104112	ATP-citrate synthase isoform 2	uc007lll.2	chr11	-	100337665	100389314	28	100337665,100339328,100339641,100340497,100342690,100343010,100343458,100345022,100345913,100353818,100354850,100355197,100357173,100359498,100359934,100365516,100366168,100374189,100375589,100376275,100377215,100378089,100380402,100380928,100381604,100383295,100384753,100389108,	100338652,100339405,100339724,100340611,100342834,100343161,100343613,100345116,100346041,100353929,100354932,100355394,100357278,100359667,100360076,100365607,100366323,100374307,100375651,100376412,100377334,100378220,100380482,100381119,100381667,100383418,100384935,100389314,	14.5323	15.8095	OK	0.121529	0.109215	0.87335	0.994113	no
Hap1	A2A4H6	NM_010404	NP_034534	15114	huntingtin-associated protein 1 isoform A	uc007lkx.2	chr11	-	100208640	100217455	11	100208640,100212523,100212731,100213156,100213498,100214857,100215001,100215270,100215559,100215985,100217003,	100210933,100212615,100212866,100213219,100213629,100214924,100215101,100215449,100215676,100216062,100217455,	25.0471	29.7854	OK	0.249964	0.279866	0.6866	0.994113	no
Jup	A2A4H7	NM_010593	NP_034723	16480	junction plakoglobin	uc007lkz.1	chr11	-	100231932	100259053	14	100231932,100233609,100233969,100235391,100235639,100238036,100239402,100240835,100241857,100242989,100244320,100244708,100247486,100258949,	100232763,100233775,100234009,100235513,100235790,100238312,100239741,100240939,100242002,100243191,100244559,100244968,100247702,100259053,	25.1824	25.1057	OK	-0.00440261	-0.00633256	0.9924	0.997283	no
Fkbp10	A2A4I0	NM_010221	NP_034351	14230	peptidyl-prolyl cis-trans isomerase FKBP10	uc007llb.2	chr11	+	100277007	100286154	10	100277007,100281713,100282204,100282507,100282957,100283257,100283939,100284398,100284749,100285201,	100277339,100281859,100282394,100282653,100283147,100283403,100284132,100284541,100284913,100286154,	6.71336	1.32365	OK	-2.34251	-1.16603	0.25305	0.933857	no
Aoc3	A2A4I8	NM_009675	NP_033805	11754	membrane primary amine oxidase	uc007loq.1	chr11	+	101192382	101203252	5	101192382,101197030,101197662,101198698,101203028,	101193142,101197316,101197792,101198887,101203252,	0.150942	0.0281768	NOTEST	-2.42141	0	1	1	no
Aoc2	A2A4J0	NM_178932	NP_849263	237940	retina-specific copper amine oxidase precursor	uc007loo.1	chr11	+	101186376	101191008	4	101186376,101189657,101190135,101190510,	101187997,101189943,101190265,101191008,	3.55853	1.21531	OK	-1.54996	-1.92454	0.015	0.319327	no
Vps25	A2A4K0			28084	SubName: Full=Vacuolar protein sorting 25 (Yeast);	uc007loc.1	chr11	+	101114917	101120859	6	101114917,101115344,101116256,101117322,101118191,101120083,	101115121,101115490,101116310,101117411,101118267,101120859,	0.983683	0.307855	OK	-1.67594	-0.231959	0.5816	0.994113	no
Ramp2	A2A4K3	NM_019444	NP_062317	54409	receptor activity-modifying protein 2 precursor	uc007lny.1	chr11	+	101107647	101109564	4	101107647,101108368,101108899,101109124,	101107886,101108458,101109002,101109564,	9.66806	17.688	OK	0.871473	0.694591	0.46505	0.994113	no
Cntnap1	A2A4K6	NM_016782	NP_058062	53321	contactin-associated protein 1 precursor	uc007lnt.1	chr11	+	101037430	101052034	24	101037430,101038547,101038736,101039312,101039549,101040128,101040807,101041623,101042545,101042951,101043516,101043746,101044196,101044527,101044768,101045165,101045844,101046360,101047822,101048313,101049576,101049822,101050177,101050680,	101037641,101038649,101038930,101039460,101039753,101040313,101040951,101041885,101042695,101043123,101043623,101043866,101044400,101044684,101044896,101045351,101046066,101046600,101048176,101048441,101049670,101050068,101050225,101052034,	24.5629	89.6845	OK	1.86838	2.67946	0.00085	0.0515517	no
Smarce1	A2A4L8	NM_020618	NP_065643	57376	SWI/SNF-related matrix-associated	uc007lii.1	chr11	-	99070361	99092331	11	99070361,99074433,99075347,99076427,99080533,99080928,99081968,99086351,99089588,99089810,99091715,	99071591,99074644,99075449,99076600,99080705,99081060,99082049,99086456,99089632,99089862,99092331,	14.6906	12.8977	OK	-0.187782	-0.269743	0.7015	0.994113	no
Gm11564	A2A4L9	NM_001100614	NP_001094084	670496	hypothetical protein LOC670496	uc007ljt.1	chr11	-	99676289	99676980	1	99676289,	99676980,	0	0	NOTEST	0	0	1	1	no
2300003K06Rik	A2A4M0	NM_001195383	NP_001182312	666021	hypothetical protein LOC666021	uc011yet.1	chr11	-	99698461	99699380	1	99698461,	99699380,	0	0	NOTEST	0	0	1	1	no
Gm11565	A2A4M7	NM_001126323	NP_001119795	670550	hypothetical protein LOC670550	uc011yew.1	chr11	+	99776064	99776985	1	99776064,	99776985,	0	0	NOTEST	0	0	1	1	no
Nbr1	A2A4M8	NM_008676	NP_032702	17966	next to BRCA1 gene 1 protein	uc007lpk.1	chr11	+	101428408	101443259	15	101428408,101429712,101430569,101430811,101432597,101433215,101433775,101434121,101434416,101436312,101436537,101437616,101438507,101439245,101441898,	101428576,101429922,101430729,101431102,101432747,101433291,101433886,101434286,101434491,101436429,101436730,101437723,101438565,101439351,101443259,	5.37773	3.72334	OK	-0.530399	-0.244522	0.7507	0.994113	no
Tmem106a|Tmem106a|Tmem106a	A2A4N1	NM_144830|NM_144830|NM_144830	NP_659079|NP_659079|NP_659079	217203|217203|217203	transmembrane protein 106A|transmembrane protein 106A|transmembrane protein 106A	uc007lpl.1|uc007lpm.1|uc007lpn.1	chr11|chr11|chr11	+|+|+	101443555|101443555|101443612	101453099|101453099|101453099	9|9|8	101443555,101443938,101444871,101445759,101447552,101450166,101450411,101451248,101451646,|101443555,101443956,101444871,101445759,101447552,101450166,101450411,101451248,101451646,|101443612,101444871,101445759,101447552,101450166,101450411,101451248,101451646,	101443639,101444018,101445098,101445823,101447706,101450307,101450455,101451302,101453099,|101443639,101444018,101445098,101445823,101447706,101450307,101450455,101451302,101453099,|101444018,101445098,101445823,101447706,101450307,101450455,101451302,101453099,	2.18961	0.348127	OK	-2.65299	-2.52042	0.0013	0.0697851	no
Nbr1	A2A4N5			17966	SubName: Full=Neighbor of Brca1 gene 1;	uc007lpj.1	chr11	+	101414171	101443259	23	101414171,101415301,101417123,101417488,101420832,101421746,101423610,101425942,101427017,101427509,101428408,101429712,101430569,101430811,101432597,101433215,101433775,101434121,101434416,101436312,101437616,101438507,101441898,	101414269,101415412,101417189,101417605,101420895,101421765,101423633,101426140,101427095,101427724,101428576,101429922,101430729,101431102,101432747,101433291,101433886,101434286,101434491,101436730,101437723,101438565,101443259,	2.10029	0.00421721	OK	-8.96008	-0.116911	0.0425	0.51207	no
Nbr1	A2A4N8	NM_008676	NP_032702	17966	next to BRCA1 gene 1 protein	uc007lpi.1	chr11	+	101414171	101443259	23	101414171,101415301,101417123,101417488,101420832,101421746,101423610,101425942,101427017,101427509,101428408,101429712,101430569,101430811,101432597,101433215,101434121,101434416,101436312,101437616,101438507,101439245,101441898,	101414269,101415412,101417189,101417605,101420895,101421765,101423633,101426140,101427095,101427724,101428576,101429922,101430729,101431102,101432747,101433291,101434286,101434491,101436730,101437723,101438565,101439351,101443259,	14.2918	5.98888	OK	-1.25483	-0.953605	0.18265	0.878223	no
Dhx8	A2A4P0	NM_144831	NP_659080	217207	ATP-dependent RNA helicase DHX8	uc007lpr.1	chr11	+	101594269	101628671	23	101594269,101595469,101596691,101597122,101598970,101599443,101601017,101601976,101602814,101604389,101606419,101611198,101612191,101613324,101613598,101614461,101616045,101618906,101623522,101625210,101625458,101626091,101627953,	101594502,101595555,101596764,101597208,101599080,101599875,101601162,101602180,101602902,101604487,101606567,101611380,101612386,101613510,101613809,101614643,101616186,101619062,101623660,101625339,101625655,101626271,101628671,	9.49584	10.0447	OK	0.0810715	0.124454	0.86055	0.994113	no
1700113I22Rik	A2A4P5	NM_026865	NP_081141	73635	hypothetical protein LOC73635	uc007lou.1	chr11	-	101280127	101286647	7	101280127,101280988,101283178,101285093,101285290,101285468,101285929,	101280500,101281042,101283268,101285192,101285357,101285582,101286647,	0.461906	1.11257	OK	1.26823	0.260562	0.76775	0.994113	no
Ifi35	A2A4Q1	NM_027320	NP_081596	70110	interferon-induced 35 kDa protein homolog	uc007lox.1	chr11	+	101309725	101320015	7	101309725,101317879,101318503,101318729,101318933,101319204,101319514,	101309936,101317978,101318651,101318836,101319120,101319311,101320015,	1.20364	0.524528	OK	-1.19831	-0.139204	0.6768	0.994113	no
Rnd2	A2A4Q3	NM_009708	NP_033838	11858	rho-related GTP-binding protein RhoN precursor	uc007lpb.1	chr11	+	101329651	101332620	5	101329651,101330246,101331326,101332031,101332371,	101329753,101330334,101331436,101332166,101332620,	95.9204	168.992	OK	0.817041	0.761753	0.28205	0.952541	no
Brca1|Brca1|Brca1	A2A4Q4	NM_009764|NM_009764|	NP_033894|NP_033894|	12189|12189|12189	breast cancer type 1 susceptibility protein|breast cancer type 1 susceptibility protein|SubName: Full=Breast cancer 1;	uc007lpd.2|uc007lpe.2|uc011yfm.1	chr11|chr11|chr11	-|-|-	101350077|101350077|101384638	101413269|101413269|101413269	23|23|9	101350077,101353172,101353494,101354865,101359247,101363305,101363794,101366630,101369263,101371234,101374033,101378584,101383745,101384638,101389314,101391104,101392305,101393333,101395252,101396841,101401294,101410328,101413082,|101350077,101353172,101353494,101354865,101359247,101363305,101363794,101366630,101369263,101371234,101374033,101378584,101383745,101384638,101389314,101391104,10139230…	101351226,101353233,101353568,101354920,101359328,101363346,101363872,101366718,101369544,101371413,101374163,101378756,101383816,101387953,101389391,101391150,101392408,101393473,101395341,101396919,101401348,101410427,101413269,|101351226,101353233,101353568,101354920,101359328,101363346,101363872,101366718,101369541,101371413,101374163,101378756,101383816,101387953,101389391,101391150,10139240…	0.391473	0.211926	NOTEST	-0.885349	0	1	1	no
Zfp334	A2A4U6	NM_178411	NP_848498	228876	zinc finger protein 334	uc008nxq.1	chr2	-	165202935	165213759	5	165202935,165208190,165208738,165212425,165213460,	165207386,165208283,165208865,165212488,165213759,	5.15633	3.75724	OK	-0.45667	-0.675022	0.34445	0.987068	no
Slc13a3	A2A4U9	NM_054055	NP_473396	114644	solute carrier family 13 member 3	uc012cji.1	chr2	-	165230794	165298697	12	165230794,165234321,165237369,165245485,165250029,165251449,165252537,165259536,165262781,165270991,165274021,165298550,	165232356,165234459,165237531,165245598,165250127,165251554,165252633,165259716,165262848,165271155,165274287,165298697,	0.347919	1.06684	OK	1.61653	0.424286	0.4851	0.994113	no
Slc2a10	A2A4V1	NM_130451	NP_569718	170441	solute carrier family 2, facilitated glucose	uc008nxv.1	chr2	+	165329477	165345411	5	165329477,165339925,165341732,165343116,165343666,	165329548,165341197,165341855,165343252,165345411,	1.1585	0.549096	OK	-1.07713	-1.21747	0.11865	0.774235	no
Zpbp2|Zpbp2	A2A4X8	NM_001166494|NM_001166495	NP_001159966|NP_001159967	69376|69376	zona pellucida-binding protein 2 isoform 3|zona pellucida-binding protein 2 isoform 3	uc007lgo.2|uc011yec.1	chr11|chr11	+|+	98412410|98412410	98419979|98419979	7|8	98412410,98413771,98415136,98415864,98416800,98418811,98419523,|98412410,98412756,98413771,98415136,98415864,98416800,98418811,98419523,	98412822,98413897,98415298,98416083,98416883,98418992,98419979,|98412545,98412822,98413897,98415298,98416083,98416883,98418992,98419979,	1.78378e-05	0.0389557	NOTEST	11.0927	0	1	1	no
Zpbp2	A2A4Y0	NM_027061	NP_081337	69376	zona pellucida-binding protein 2 isoform 1	uc007lgp.2	chr11	+	98412410	98419979	8	98412410,98412756,98413771,98415136,98415864,98416800,98418811,98419523,	98412636,98412822,98413897,98415298,98416083,98416883,98418992,98419979,	0	0	NOTEST	0	0	1	1	no
Dnttip1	A2A4Y7			76233	SubName: Full=Deoxynucleotidyltransferase, terminal, interacting protein 1;	uc008nvw.1	chr2	+	164571514	164576893	4	164571514,164572206,164572962,164576731,	164571658,164572277,164573059,164576893,	0.261822	0.407817	NOTEST	0.639338	0	1	1	no
Ube2c|Ube2c	A2A4Z0	NM_026785|	NP_081061|	68612|68612	ubiquitin-conjugating enzyme E2 C|RecName: Full=Ubiquitin carrier protein; EC=6.3.2.-;	uc008nvy.1|uc012cjd.1	chr2|chr2	+|+	164595428|164595428	164598402|164598402	6|6	164595428,164595866,164596792,164597353,164597666,164598003,|164595428,164595873,164596792,164597353,164597666,164598003,	164595580,164595894,164596879,164597558,164597726,164598402,|164595580,164595894,164596879,164597558,164597726,164598402,	3.85956	1.20245	OK	-1.68247	-1.59768	0.03065	0.441059	no
Tnnc2	A2A4Z2	NM_009394	NP_033420	21925	troponin C, skeletal muscle	uc008nvz.1	chr2	-	164602661	164605234	6	164602661,164602971,164603230,164603443,164603675,164605162,	164602833,164603108,164603345,164603587,164603727,164605234,	1.86456	1.297	OK	-0.523661	-0.552405	0.5755	0.994113	no
Zswim3	A2A4Z6	NM_178375	NP_848462	67538	zinc finger SWIM domain-containing protein 3	uc008nwh.1	chr2	+	164630613	164647627	2	164630613,164645256,	164630931,164647627,	1.29079	3.36468	OK	1.38221	1.73071	0.02675	0.412532	no
Krt10	A2A513	NM_010660	NP_034790	16661	keratin, type I cytoskeletal 10	uc007lir.1	chr11	-	99246568	99250678	8	99246568,99247244,99247844,99248311,99248543,99248811,99249323,99250052,	99246950,99247583,99248062,99248437,99248705,99248968,99249406,99250678,	4.04294	4.12953	OK	0.0305738	0.0420553	0.9572	0.994113	no
Dnahc17	A2A519			69926	SubName: Full=Dynein, axonemal, heavy chain 17;	uc007mop.1	chr11	-	117949044	117955016	5	117949044,117950263,117952029,117952707,117954985,	117949604,117950395,117952137,117952833,117955016,	0.0990151	0.107757	NOTEST	0.122057	0	1	1	no
Fbxl20	A2A533	NM_028149	NP_082425	72194	F-box/LRR-repeat protein 20	uc007lfn.1	chr11	-	97968539	98010930	6	97968539,97972248,97974534,97976706,97989628,98010629,	97970876,97972343,97974609,97976761,97989690,98010930,	0.782704	0.893381	OK	0.190808	0.0526773	0.9486	0.994113	no
Plxdc1	A2A537	NM_028199	NP_082475	72324	plexin domain-containing protein 1 isoform 2	uc007lfc.2	chr11	-	97784550	97847760	14	97784550,97787126,97789747,97793520,97795288,97799843,97802126,97815196,97816064,97816714,97817412,97817736,97839816,97847551,	97785921,97787287,97789783,97793653,97795349,97799925,97802222,97815296,97816183,97816837,97817482,97817880,97839995,97847760,	4.67545	17.6694	OK	1.91808	2.65316	0.00045	0.0331006	yes
Plxdc1	A2A538	NM_001163608	NP_001157080	72324	plexin domain-containing protein 1 isoform 1	uc011ydx.1	chr11	-	97784550	97847760	14	97784550,97787126,97789747,97793520,97795288,97799843,97802126,97815196,97816064,97816714,97817412,97817736,97839816,97847551,	97785921,97787287,97789783,97793653,97795349,97799925,97802222,97815296,97816183,97816837,97817482,97817901,97839995,97847760,	0.31811	0.370648	NOTEST	0.220522	0	1	1	no
Arl5c	A2A541	NM_207231	NP_997114	217151	ADP-ribosylation factor-like protein 5C	uc011ydy.1	chr11	-	97855149	97857487	3	97855149,97856380,97857131,	97855799,97856441,97857487,	1.29799	0.683127	OK	-0.926058	-0.384548	0.588	0.994113	no
Cacnb1	A2A542	NM_001159320	NP_001152792	12295	voltage-dependent L-type calcium channel subunit	uc007lfg.1	chr11	-	97866238	97879686	12	97866238,97867001,97870594,97870882,97871171,97871609,97872656,97873179,97873498,97874125,97878036,97879586,	97866628,97867097,97870746,97870992,97871230,97871690,97872811,97873256,97873635,97874248,97878156,97879686,	0.00567598	0.582697	OK	6.68173	0.0906371	0.22945	0.922554	no
Cacnb1	A2A543	NM_145121	NP_660099	12295	voltage-dependent L-type calcium channel subunit	uc007lff.2	chr11	-	97864214	97883941	14	97864214,97866442,97867001,97870594,97870882,97871171,97871609,97871940,97873179,97873498,97874125,97878036,97880993,97883655,	97864676,97866628,97867097,97870746,97870992,97871230,97871690,97871960,97873256,97873635,97874248,97878156,97881080,97883941,	28.0782	73.5231	OK	1.38875	1.86371	0.00865	0.232913	no
Cacnb1	A2A545	NM_031173	NP_112450	12295	voltage-dependent L-type calcium channel subunit	uc007lfh.2	chr11	-	97866238	97883941	13	97866238,97867001,97870594,97870882,97871171,97871609,97872656,97873179,97873498,97874125,97878036,97880993,97883655,	97866628,97867097,97870746,97870992,97871230,97871690,97872811,97873256,97873635,97874248,97878156,97881080,97883941,	1.02239	0.375815	OK	-1.44385	-0.145838	0.6191	0.994113	no
Rpl19	A2A547	NM_001159483	NP_001152955	19921	60S ribosomal protein L19 isoform 2	uc007lfk.2	chr11	+	97888023	97891807	6	97888023,97889136,97889659,97890708,97891088,97891584,	97888076,97889243,97889782,97890829,97891199,97891807,	72.5549	97.5456	OK	0.427004	0.200305	0.78855	0.994113	no
Stac2	A2A549	NM_146028	NP_666140	217154	SH3 and cysteine-rich domain-containing protein	uc007lfl.1	chr11	-	97897937	97914776	11	97897937,97900932,97901411,97901735,97902452,97902617,97902780,97903842,97904070,97904793,97914206,	97899384,97901070,97901463,97901833,97902514,97902690,97902893,97903933,97904168,97905100,97914776,	33.4364	78.2299	OK	1.2263	1.82559	0.0145	0.312679	no
Tns4	A2A551	NM_172564	NP_766152	217169	tensin-4 precursor	uc007lif.2	chr11	-	98926991	98936655	8	98926991,98931715,98931966,98932630,98933522,98934985,98935209,98936428,	98929636,98931742,98932035,98932799,98933594,98935063,98935302,98936655,	0.238593	0.12189	NOTEST	-0.96897	0	1	1	no
Tns4	A2A552	NM_172564	NP_766152	217169	tensin-4 precursor	uc007lig.2	chr11	-	98926991	98950620	13	98926991,98931715,98931966,98932630,98933522,98934985,98935209,98936428,98936846,98939719,98941393,98946980,98950552,	98929636,98931742,98932035,98932799,98933594,98935063,98935302,98936554,98936933,98940144,98941769,98947500,98950620,	0.15478	0.122365	NOTEST	-0.339025	0	1	1	no
1810046J19Rik	A2A556	NM_025559	NP_079835	103742	protein C17orf37 homolog	uc007lgj.1	chr11	-	98299021	98300302	4	98299021,98299550,98299960,98300171,	98299459,98299627,98300058,98300302,	51.5873	105.166	OK	1.02758	1.33287	0.05985	0.59426	no
Erbb2	A2A557	NM_001003817	NP_001003817	13866	receptor tyrosine-protein kinase erbB-2	uc007lgi.1	chr11	+	98273797	98299030	27	98273797,98281402,98282178,98283368,98283837,98284068,98284308,98286053,98286410,98288216,98288373,98288569,98289227,98289449,98290137,98293030,98294224,98294444,98294712,98295205,98295527,98295813,98296115,98296588,98296838,98297242,98297626,	98274049,98281554,98282395,98283503,98283906,98284184,98284450,98286173,98286537,98288290,98288464,98288769,98289360,98289540,98290298,98293078,98294363,98294567,98294811,98295391,98295683,98295889,98296262,98296686,98297027,98297495,98299030,	1.60053	0.940506	OK	-0.767041	-0.344004	0.63395	0.994113	no
Pgap3	A2A559	NM_001033537	NP_001028709	320655	post-GPI attachment to proteins factor 3	uc007lgh.1	chr11	-	98249985	98261804	8	98249985,98251600,98251990,98252393,98253008,98259209,98260198,98261528,	98251415,98251805,98252127,98252455,98253071,98259362,98260296,98261804,	4.31715	8.64591	OK	1.00194	1.42566	0.0665	0.617745	no
Krtap1-3	A2A588	NM_001085526	NP_001078995	435273	keratin-associated protein 1-1	uc007lje.1	chr11	-	99451776	99452653	1	99451776,	99452653,	0	0	NOTEST	0	0	1	1	no
Krtap3-1	A2A591	NM_023511	NP_076000	69473	keratin-associated protein 3-1	uc007ljb.1	chr11	-	99427340	99427944	1	99427340,	99427944,	0	0	NOTEST	0	0	1	1	no
Atp6v0a1	A2A5A0	NM_016920	NP_058616	11975	V-type proton ATPase 116 kDa subunit a isoform	uc007lmu.1	chr11	+	100870768	100925028	22	100870768,100873070,100879877,100881786,100882367,100887994,100888580,100890489,100891723,100895214,100898035,100899472,100900003,100901134,100904263,100905104,100905829,100909731,100910772,100916339,100916747,100923625,	100870878,100873251,100879956,100881884,100882496,100888077,100888707,100890572,100891817,100895427,100898186,100899612,100900161,100901225,100904382,100905321,100905937,100909839,100910790,100916457,100916919,100925028,	108.771	187.477	OK	0.785427	0.901834	0.20355	0.897419	no
Atp6v0a1	A2A5A1	NM_016920	NP_058616	11975	V-type proton ATPase 116 kDa subunit a isoform	uc007lmx.1	chr11	+	100873070	100925028	20	100873070,100879877,100881786,100882367,100887973,100888580,100890489,100891723,100895214,100898035,100899472,100900003,100901134,100904263,100905104,100905829,100909731,100916339,100916747,100923625,	100873251,100879956,100881884,100882496,100888077,100888707,100890572,100891817,100895427,100898186,100899612,100900161,100901225,100904382,100905321,100905937,100909839,100916457,100916919,100925028,	7.44584	5.24726	OK	-0.504871	-0.105389	0.8436	0.994113	no
Atp6v0a1|Atp6v0a1	A2A5A2	NM_016920|NM_016920	NP_058616|NP_058616	11975|11975	V-type proton ATPase 116 kDa subunit a isoform|V-type proton ATPase 116 kDa subunit a isoform	uc007lmt.1|uc007lmw.1	chr11|chr11	+|+	100870768|100870768	100906138|100925028	17|21	100870768,100873070,100879877,100881786,100882367,100887994,100888580,100890489,100891723,100895214,100898035,100899472,100900003,100901134,100904263,100905104,100905829,|100870768,100873070,100879877,100881786,100882367,100887994,100888580,100890489,100891723,100895214,100898035,100899472,100900003,100901134,100904263,100905104,100905829,100909731,100916339,100916747,100923625,	100870878,100873251,100879956,100881884,100882496,100888077,100888707,100890572,100891817,100895427,100898186,100899612,100900161,100901225,100904382,100905321,100906138,|100870878,100873251,100879956,100881884,100882496,100888077,100888707,100890572,100891817,100895427,100898186,100899612,100900161,100901225,100904382,100905321,100905937,100909839,100916457,100916919,100925028,	6.00264	6.85777	OK	0.192141	0.0431727	0.94625	0.994113	no
Elmo2	A2A5A5	NM_207706	NP_997589	140579	engulfment and cell motility protein 2 isoform	uc008nxk.1	chr2	-	165113530	165151979	22	165113530,165117604,165119740,165120513,165120743,165120962,165122340,165122846,165123040,165123708,165124119,165127440,165129165,165130399,165134412,165135674,165137122,165140230,165141103,165141497,165141738,165151917,	165116061,165117682,165119823,165120621,165120856,165121126,165122477,165122955,165123145,165123843,165124242,165127491,165129201,165130478,165134564,165135774,165137304,165140281,165141176,165141538,165141851,165151979,	2.50065	1.18259	OK	-1.08035	-0.287745	0.68295	0.994113	no
Etv4	A2A5C2	NM_008815	NP_032841	18612	ETS translocation variant 4	uc007lpu.1	chr11	-	101631055	101646624	13	101631055,101632282,101632641,101633002,101633194,101634922,101635394,101636631,101638406,101645280,101645543,101645830,101646421,	101631904,101632384,101632814,101633071,101633269,101635191,101635541,101636758,101638460,101645328,101645637,101645941,101646624,	1.60141	2.71447	OK	0.761326	0.476073	0.5546	0.994113	no
Etv4|Etv4	A2A5C3	NM_008815|NM_008815	NP_032841|NP_032841	18612|18612	ETS translocation variant 4|ETS translocation variant 4	uc007lps.1|uc007lpv.1	chr11|chr11	-|-	101631055|101634437	101645661|101646624	11|8	101631055,101632282,101632641,101633002,101633194,101634922,101635394,101636631,101638406,101645280,101645543,|101634437,101635394,101636631,101638406,101645280,101645543,101645830,101646421,	101631904,101632384,101632814,101633071,101633269,101635191,101635559,101636758,101638460,101645328,101645661,|101635191,101635559,101636758,101638460,101645328,101645637,101645941,101646624,	5.4474	6.66611	OK	0.291277	0.292823	0.66465	0.994113	no
Ghdc	A2A5D7	NM_031871	NP_114077	80860	GH3 domain-containing protein precursor	uc007lmh.1	chr11	-	100627645	100632271	9	100627645,100628597,100629327,100629531,100629698,100630341,100630969,100631383,100632192,	100628338,100628683,100629461,100629603,100629891,100630843,100631091,100631664,100632271,	6.68893	5.28593	OK	-0.339618	-0.481387	0.5324	0.994113	no
Dnajc7	A2A5E2	NM_019795	NP_062769	56354	dnaJ homolog subfamily C member 7	uc007lls.1	chr11	-	100444149	100481482	14	100444149,100444907,100445524,100445865,100446295,100451211,100452200,100452725,100454168,100457479,100459928,100460498,100463041,100480841,	100444450,100444970,100445677,100446012,100446369,100451303,100452365,100452879,100454287,100457554,100460042,100460623,100463130,100481482,	53.6715	45.9145	OK	-0.225206	-0.326742	0.64175	0.994113	no
Nkiras2|Nkiras2	A2A5E5	NM_028024|NM_028024	NP_082300|NP_082300	71966|71966	NF-kappa-B inhibitor-interacting Ras-like|NF-kappa-B inhibitor-interacting Ras-like	uc007llt.1|uc007llu.1	chr11|chr11	+|+	100481597|100484268	100488916|100488916	4|4	100481597,100485505,100486256,100487307,|100484268,100485505,100486256,100487307,	100481655,100485613,100486498,100488916,|100484322,100485613,100486498,100488916,	2.53264	3.14746	OK	0.313545	0.275758	0.72045	0.994113	no
Zfp385c	A2A5E6	NM_177790	NP_808458	278304	zinc finger protein 385C	uc007llv.2	chr11	-	100487532	100512007	8	100487532,100490851,100491204,100491801,100494007,100495960,100499057,100511810,	100490382,100490962,100491401,100492113,100494173,100496071,100499203,100512007,	2.12771	1.36254	OK	-0.643002	-0.434211	0.52775	0.994113	no
Zfp385c	A2A5E6-2	NM_177790	NP_808458	278304	zinc finger protein 385C	uc011yfc.1	chr11	-	100487532	100512007	8	100487532,100490851,100491204,100491801,100494007,100495960,100499057,100511810,	100490382,100490962,100491401,100492113,100494173,100496071,100499206,100512007,	0.265658	0.792775	OK	1.57734	0.54793	0.4605	0.994113	no
Dhx58	A2A5E9	NM_030150	NP_084426	80861	probable ATP-dependent RNA helicase DHX58	uc007llx.1	chr11	-	100556197	100565585	13	100556197,100557428,100558289,100559469,100559722,100560519,100562537,100562863,100563515,100564392,100564807,100565214,100565484,	100556656,100557525,100558480,100559631,100559872,100560773,100562729,100562990,100563632,100564583,100565009,100565383,100565585,	1.17144	0.604116	OK	-0.955386	-0.953888	0.1821	0.877125	no
Kcnh4	A2A5F7	NM_001081194	NP_001074663	380728	potassium voltage-gated channel, subfamily H	uc007lmf.2	chr11	-	100601691	100621092	17	100601691,100602606,100605437,100606549,100606928,100607478,100608058,100608876,100610922,100611545,100613558,100616447,100616983,100618173,100618392,100618880,100620843,	100601935,100603312,100605514,100606656,100607281,100607517,100608303,100609126,100611122,100611740,100613766,100616605,100617227,100618301,100618539,100619114,100621092,	0.997389	6.16299	OK	2.6274	3.46824	5e-05	0.00592254	yes
Sys1|Sys1	A2A5F8	NM_025575|NM_025575	NP_079851|NP_079851	66460|66460	protein SYS1 homolog|protein SYS1 homolog	uc008nur.1|uc008nut.1	chr2|chr2	+|+	164286470|164286768	164292827|164292827	4|3	164286470,164286792,164288800,164289857,|164286768,164288800,164289857,	164286620,164287029,164288868,164292827,|164287029,164288868,164292827,	13.5325	14.8134	OK	0.13048	0.183567	0.8036	0.994113	no
Spinlw1	A2A5G9	NM_029325	NP_083601	75526	eppin precursor	uc008nvh.1	chr2	-	164413842	164419071	4	164413842,164414813,164417163,164418925,	164414151,164414981,164417295,164419071,	0	0	NOTEST	0	0	1	1	no
Wfdc8	A2A5H1	NM_001080550	NP_001074019	277343	WAP four-disulfide core domain protein 8	uc008nvj.1	chr2	-	164422712	164438886	7	164422712,164425448,164428652,164431265,164434067,164434281,164437855,	164423278,164425589,164428820,164431406,164434185,164434596,164438886,	6.77398e-07	2.90294e-07	NOTEST	-1.22249	0	1	1	no
Wfdc16	A2A5H4	NM_001012723	NP_001012741	277345	WAP four-disulfide core domain 16	uc012cjc.1	chr2	-	164460207	164464302	4	164460207,164461347,164463943,164464264,	164460968,164461497,164464115,164464302,	0	0	NOTEST	0	0	1	1	no
Wfdc11	A2A5H7	NM_001161806	NP_001155278	629761	protein WFDC11	uc008nvp.1	chr2	-	164488393	164499587	5	164488393,164489896,164490950,164494452,164499514,	164488557,164490039,164491086,164494553,164499587,	0	0	NOTEST	0	0	1	1	no
Serinc3	A2A5I1	NM_012032	NP_036162	26943	serine incorporator 3	uc008ntg.2	chr2	-	163449008	163470879	10	163449008,163451988,163453607,163454862,163456661,163457841,163460170,163462546,163464901,163470733,	163451315,163452213,163453788,163454953,163456831,163457979,163460250,163462740,163465063,163470879,	77.8157	58.6259	OK	-0.408523	-0.603423	0.4167	0.994113	no
R3hdml	A2A5I3	NM_001099331	NP_001092801	100043899	peptidase inhibitor R3HDML precursor	uc008nsw.2	chr2	+	163318053	163328348	5	163318053,163321424,163324030,163325550,163328057,	163318488,163321543,163324163,163325666,163328348,	0	0	NOTEST	0	0	1	1	no
Neurl2	A2A5J5	NM_001082974	NP_001076443	415115	neuralized-like protein 2	uc008nwk.2	chr2	-	164656229	164659096	2	164656229,164658198,	164656487,164659096,	1.54471	2.15614	OK	0.481119	0.0622319	0.7965	0.994113	no
Zfp335	A2A5K6	NM_199027	NP_950192	329559	zinc finger protein 335	uc008nwr.1	chr2	-	164717391	164737250	28	164717391,164717879,164718040,164718186,164718377,164718745,164718972,164719200,164720024,164720477,164721487,164723488,164723683,164724756,164725370,164725610,164725777,164726000,164726917,164727707,164727995,164730340,164732927,164733152,164733654,164734705,164736121,164737016,	164717791,164717961,164718106,164718270,164718452,164718849,164719115,164719343,164720399,164720589,164721747,164723583,164723777,164724986,164725531,164725687,164725894,164726019,164727030,164727885,164728236,164730487,164733074,164733458,164733732,164734943,164736372,164737250,	10.5839	9.27161	OK	-0.190976	-0.253973	0.72785	0.994113	no
Cd40	A2A5L5	NM_170703	NP_733804	21939	tumor necrosis factor receptor superfamily	uc008nxb.1	chr2	+	164881135	164897154	8	164881135,164887785,164888160,164888521,164888967,164895128,164895316,164896221,	164881258,164887864,164888286,164888668,164889061,164895215,164895348,164897154,	0.484666	0.178082	NOTEST	-1.44445	0	1	1	no
Kcns1	A2A5M1	NM_008435	NP_032461	16538	potassium voltage-gated channel subfamily S	uc008ntv.1	chr2	-	163989354	163996849	4	163989354,163993547,163994813,163996762,	163990751,163994593,163994995,163996849,	5.06309	14.4933	OK	1.5173	2.26766	0.00385	0.142637	no
Rims4	A2A5N0	NM_183023	NP_898844	241770	regulating synaptic membrane exocytosis protein	uc008nto.1	chr2	-	163689616	163744419	6	163689616,163690601,163691188,163691527,163704829,163744322,	163689857,163690741,163691290,163691640,163704968,163744419,	18.7464	46.0713	OK	1.29726	2.23735	0.0143	0.310757	no
Ywhab	A2A5N2	NM_018753	NP_061223	54401	14-3-3 protein beta/alpha	uc008ntp.1	chr2	+	163820932	163844323	6	163820932,163837337,163839741,163840966,163841838,163842404,	163821101,163837640,163839865,163841130,163841934,163844323,	170.894	186.247	OK	0.124117	0.179644	0.80885	0.994113	no
Pabpc1l	A2A5N3	NM_001114079	NP_001107551	381404	polyadenylate-binding protein 1-like	uc012cix.1	chr2	+	163851185	163876274	14	163851185,163853210,163856934,163857915,163858223,163860980,163862846,163868052,163869285,163869999,163871598,163873216,163875229,163875712,	163851409,163853404,163857050,163858055,163858318,163861118,163862942,163868301,163869376,163870116,163871705,163873310,163875360,163876274,	1.10702	0.104581	OK	-3.40399	-2.11487	0.0211	0.370719	no
L3mbtl	A2A5N8	NM_001081338	NP_001074807	241764	lethal(3)malignant brain tumor-like protein	uc008nsd.1	chr2	+	162769200	162800258	23	162769200,162770163,162772914,162773415,162773893,162774216,162774505,162775193,162785251,162785816,162786682,162787138,162790162,162790737,162791504,162791733,162792281,162792721,162792987,162793292,162795897,162796901,162800123,	162769276,162770329,162773060,162773630,162774008,162774364,162774623,162775275,162785340,162785921,162786818,162787230,162790314,162790814,162791590,162791844,162792396,162792821,162793185,162793342,162796055,162796964,162800258,	1.396	5.34435	OK	1.93672	2.29266	0.0017	0.0829613	no
Sgk2|Sgk2	A2A5N9	NM_013731|NM_013731	NP_038759|NP_038759	27219|27219	serine/threonine-protein kinase Sgk2|serine/threonine-protein kinase Sgk2	uc008nsg.2|uc008nsh.1	chr2|chr2	+|+	162813216|162818676	162839863|162839863	14|12	162813216,162817150,162818676,162819625,162820200,162820405,162821422,162823569,162823965,162824917,162829007,162829882,162832529,162838645,|162818676,162819625,162820200,162820405,162821425,162823569,162823965,162824917,162829007,162829882,162832529,162838645,	162813331,162817396,162818736,162819675,162820258,162820489,162821554,162823682,162824002,162825004,162829103,162830038,162832619,162839863,|162818736,162819675,162820258,162820489,162821554,162823682,162824002,162825004,162829103,162830038,162832619,162839863,	0.260419	0.805633	OK	1.62929	1.49857	0.0408	0.501649	no
Ift52|Ift52	A2A5P1	NM_172150|NM_172150	NP_742162|NP_742162	245866|245866	intraflagellar transport protein 52 homolog|intraflagellar transport protein 52 homolog	uc008nsj.1|uc008nsk.1	chr2|chr2	+|+	162843207|162843229	162871871|162871871	13|13	162843207,162848110,162849085,162851066,162851623,162853766,162855470,162856916,162858970,162862294,162866362,162868426,162870938,|162843229,162848110,162849085,162851066,162851623,162853766,162855470,162856916,162858970,162862294,162866362,162868426,162870938,	162843269,162848235,162849173,162851196,162851699,162853838,162855597,162857006,162859039,162862449,162866450,162868535,162871871,|162843392,162848235,162849173,162851196,162851699,162853838,162855597,162857006,162859039,162862449,162866450,162868535,162871871,	10.3562	10.1293	OK	-0.03195	-0.0451867	0.94765	0.994113	no
Mybl2	A2A5P2	NM_008652	NP_032678	17865	myb-related protein B	uc008nsl.1	chr2	+	162880370	162910423	14	162880370,162885236,162887259,162888192,162890015,162893891,162898359,162900117,162901371,162903522,162905329,162906453,162908285,162908901,	162880584,162885330,162887331,162888285,162890236,162894051,162898650,162900540,162901511,162903625,162905443,162906558,162908435,162910423,	0.692149	0.398638	OK	-0.796004	-0.859488	0.2632	0.938712	no
Gtsf1l	A2A5P4	NM_026630	NP_080906	68236	gametocyte-specific factor 1-like	uc008nsm.1	chr2	-	162912766	162915337	2	162912766,162915274,	162913583,162915337,	0.0381538	0.118391	NOTEST	1.63366	0	1	1	no
Arfgef2	A2A5R2	NM_001085495	NP_001078964	99371	ADP-ribosylation factor guanine	uc008nyr.2	chr2	+	166631080	166723551	39	166631080,166652426,166653041,166659970,166661112,166661701,166668184,166670949,166674366,166676542,166677454,166678754,166680404,166681906,166684762,166685285,166685813,166686024,166687083,166689056,166690192,166691179,166692411,166692645,166692787,166694391,166695709,166696958,166699075,166699362,166701992,166703770,166704017,166706671,166711278,166715768,166717266,166719000,166720111,	166631335,166652457,166653165,166660117,166661292,166661957,166668253,166671101,166674497,166676777,166677554,166678894,166680513,166682090,166684874,166685491,166685898,166686196,166687235,166689185,166690351,166691327,166692511,166692686,166692957,166694543,166695882,166697119,166699206,166699492,166702128,166703909,166704072,166706786,166711409,166715937,166717405,166719118,166723551,	10.1866	10.1411	OK	-0.00645817	-0.00989836	0.98865	0.997138	no
Znfx1	A2A5R3	NM_001033196	NP_001028368	98999	NFX1-type zinc finger-containing protein 1	uc008nzc.1	chr2	-	166861296	166888515	14	166861296,166865276,166865658,166867193,166867549,166868047,166869495,166872391,166873040,166873932,166875813,166880653,166885531,166888009,	166864663,166865372,166865769,166867339,166867704,166868187,166869743,166872506,166873190,166874081,166875945,166882441,166885642,166888515,	12.0658	14.7973	OK	0.294407	0.392184	0.5901	0.994113	no
Znfx1	A2A5R4	NM_001033196	NP_001028368	98999	NFX1-type zinc finger-containing protein 1	uc008nze.1	chr2	-	166875070	166888515	4	166875070,166880653,166885531,166888009,	166875945,166882441,166885642,166888515,	0.422032	0.0371625	NOTEST	-3.50543	0	1	1	no
Znfx1	A2A5R5	NM_001033196	NP_001028368	98999	NFX1-type zinc finger-containing protein 1	uc008nzd.1	chr2	-	166869495	166888216	8	166869495,166872391,166873040,166873932,166875813,166880653,166885531,166888093,	166869743,166872506,166873190,166874081,166875945,166882441,166885642,166888216,	0.263407	0.303636	NOTEST	0.20505	0	1	1	no
Stau1	A2A5R8	NM_001109905	NP_001103375	20853	double-stranded RNA-binding protein Staufen	uc008nyx.2	chr2	-	166773641	166821778	12	166773641,166775199,166775730,166776280,166776770,166777825,166778707,166780399,166785522,166788928,166790078,166821533,	166774859,166775329,166775853,166776600,166776846,166777972,166778851,166780612,166785621,166789094,166790217,166821778,	1.064	0.215797	OK	-2.30175	-0.404003	0.5192	0.994113	no
Cse1l	A2A5S1	NM_023565	NP_076054	110750	exportin-2	uc008nys.2	chr2	+	166731595	166771889	25	166731595,166740669,166745112,166747469,166747654,166748253,166751850,166752743,166752942,166753212,166754457,166755284,166756081,166757632,166760252,166761422,166762841,166765134,166765409,166766717,166766906,166767514,166768559,166769876,166771203,	166731677,166740764,166745255,166747571,166747800,166748344,166751958,166752836,166753110,166753342,166754523,166755487,166756166,166757694,166760389,166761526,166762939,166765285,166765618,166766815,166766992,166767596,166768706,166770108,166771889,	12.3213	11.8737	OK	-0.0533862	-0.0728697	0.91885	0.994113	no
Stau1	A2A5S2	NM_011490	NP_035620	20853	double-stranded RNA-binding protein Staufen	uc008nyv.2	chr2	-	166773641	166821778	12	166773641,166775243,166775730,166776280,166776770,166777825,166778707,166780399,166785522,166788928,166790078,166821533,	166774859,166775329,166775853,166776600,166776846,166777972,166778845,166780612,166785621,166789094,166790217,166821778,	2.00238	0.687463	OK	-1.54236	-0.45782	0.5349	0.994113	no
Stau1	A2A5S3	NM_001109906	NP_001103376	20853	double-stranded RNA-binding protein Staufen	uc008nyy.2	chr2	-	166773641	166821778	12	166773641,166775243,166775730,166776280,166776770,166777825,166778707,166780399,166785522,166788928,166790078,166821533,	166774859,166775329,166775853,166776600,166776846,166777972,166778851,166780630,166785621,166789094,166790217,166821778,	4.55271	8.6998	OK	0.934257	0.695305	0.32545	0.974843	no
Ptgis	A2A5T5	NM_008968	NP_032994	19223	prostacyclin synthase	uc008nzl.1	chr2	-	167028695	167066037	10	167028695,167032233,167032681,167033680,167040307,167046708,167049484,167050775,167052961,167065843,	167028968,167032385,167032863,167033849,167040489,167046860,167049628,167050954,167053085,167066037,	0.827347	1.35877	OK	0.715734	0.817906	0.3171	0.970618	no
B4galt5	A2A5T7	NM_019835	NP_062809	56336	beta-1,4-galactosyltransferase 5	uc008nzm.1	chr2	-	167123944	167174678	9	167123944,167127509,167130495,167131159,167132090,167133043,167134722,167138586,167174417,	167126983,167127611,167130618,167131347,167132207,167133168,167134836,167138721,167174678,	16.0304	19.5437	OK	0.285886	0.441695	0.5458	0.994113	no
Sh3bp1	A2A5V2	NM_009164	NP_033190	20401	SH3 domain-binding protein 1	uc007wrq.1	chr15	+	78730215	78742482	18	78730215,78731575,78731828,78732984,78733283,78733488,78733982,78734699,78734893,78735459,78736200,78736685,78736852,78737643,78738390,78738782,78740437,78742359,	78730391,78731618,78731933,78733061,78733395,78733565,78734127,78734768,78734984,78735605,78736312,78736767,78736933,78737760,78738488,78738942,78740529,78742482,	0.000125111	0.0135408	NOTEST	6.75797	0	1	1	no
Sh3bp1|Sh3bp1	A2A5V3	NM_009164|	NP_033190|	20401|20401	SH3 domain-binding protein 1|SubName: Full=SH3-domain binding protein 1;	uc007wro.1|uc011zvw.1	chr15|chr15	+|+	78730215|78730215	78742482|78742482	18|17	78730215,78731575,78731828,78732984,78733283,78733488,78733982,78734699,78734893,78735459,78736200,78736685,78736852,78737643,78738390,78738782,78740437,78742359,|78730215,78731575,78731828,78732984,78733283,78733982,78734699,78734893,78735459,78736200,78736685,78736852,78737643,78738390,78738782,78740437,78742359,	78730391,78731618,78731933,78733061,78733395,78733565,78734127,78734768,78734984,78735605,78736312,78736767,78736933,78737760,78738488,78738942,78740523,78742482,|78730391,78731618,78731933,78733061,78733395,78734127,78734768,78734984,78735605,78736312,78736767,78736933,78737760,78738488,78738942,78740523,78742482,	0.608093	3.44916	OK	2.50388	0.954769	0.33515	0.981248	no
Sh3bp1	A2A5V4	NM_009164	NP_033190	20401	SH3 domain-binding protein 1	uc007wrr.1	chr15	+	78731828	78742475	16	78731828,78732984,78733283,78733488,78733982,78734699,78734893,78735459,78736200,78736685,78736852,78737643,78738390,78738782,78740437,78741768,	78731933,78733061,78733395,78733565,78734127,78734768,78734984,78735605,78736312,78736767,78736933,78737760,78738488,78738942,78740529,78742475,	8.76196	14.5599	OK	0.732671	1.00258	0.196	0.890364	no
Glrx2	A2A5W4	NM_001038592	NP_001033681	69367	glutaredoxin-2, mitochondrial isoform a	uc007cxa.1	chr1	+	145586697	145596808	4	145586697,145588777,145592176,145593637,	145586888,145588841,145592353,145596808,	9.88246	12.7977	OK	0.372947	0.479876	0.49005	0.994113	no
Krtap9-5	A2A5X3	NM_001085527	NP_001078996	435286	keratin associated protein 9-5	uc007ljy.1	chr11	+	99809788	99810865	1	99809788,	99810865,	0	0	NOTEST	0	0	1	1	no
Krtap17-1	A2A5X6	NM_001099774	NP_001093244	77914	keratin-associated protein 17-1	uc007ljz.1	chr11	-	99854547	99855308	1	99854547,	99855308,	0.0919242	0	NOTEST	-Inf	0	1	1	no
Smurf2	A2A5Z6	NM_025481	NP_079757	66313	E3 ubiquitin-protein ligase SMURF2	uc007lzx.2	chr11	-	106681377	106782029	19	106681377,106684333,106685922,106689817,106692233,106695058,106697383,106700501,106702913,106707296,106711061,106713760,106717494,106721025,106726025,106729848,106732815,106737214,106781494,	106684078,106684409,106686124,106689938,106692371,106695237,106697498,106700605,106703109,106707455,106711146,106713963,106717578,106721110,106726091,106729982,106732924,106737253,106782029,	6.70443	4.58197	OK	-0.549149	-0.800975	0.2516	0.933499	no
Smurf2	A2A5Z6-2	NM_025481	NP_079757	66313	E3 ubiquitin-protein ligase SMURF2	uc007lzy.2	chr11	-	106692233	106782029	14	106692233,106695058,106697383,106700501,106702913,106707296,106711061,106713760,106717494,106721025,106726025,106729848,106732815,106781494,	106692371,106695237,106697498,106700605,106703109,106707455,106711146,106713963,106717578,106721110,106726091,106729982,106732924,106782029,	0	0.0783329	NOTEST	Inf	0	1	1	no
Ccdc45	A2A5Z8	NM_177088	NP_796062	320162	coiled-coil domain-containing protein 45 isoform	uc007lzu.2	chr11	+	106650565	106680175	20	106650565,106652044,106653790,106657436,106661357,106662776,106666306,106667549,106670505,106670941,106672509,106673709,106675074,106675917,106676781,106677047,106677966,106679147,106679509,106679847,	106650691,106652173,106653898,106657547,106661457,106662892,106666435,106667743,106670615,106671071,106672663,106673849,106675176,106676050,106676951,106677122,106678119,106679294,106679581,106680175,	1.59513	1.87394	OK	0.232404	0.0251408	0.7761	0.994113	no
Gnas	A2A606	NM_201617	NP_963911	14683	protein ALEX XXLb1	uc008oet.1	chr2	+	174123359	174126303	2	174123359,174125931,	174125718,174126303,	0	0	NOTEST	0	0	1	1	no
Gngt2|Gngt2	A2A614	NM_023121|NM_001038664	NP_075610|NP_001033753	14710|14710	guanine nucleotide-binding protein|guanine nucleotide-binding protein	uc007lau.1|uc007lav.1	chr11|chr11	+|+	95703608|95703981	95707045|95707045	4|4	95703608,95705125,95706364,95706796,|95703981,95705125,95706345,95706796,	95703740,95705209,95706454,95707045,|95704109,95705209,95706454,95707045,	4.12481	2.24606	OK	-0.876934	-0.135426	0.81095	0.994113	no
B4galnt2|B4galnt2	A2A615	NM_008081|NM_008081	NP_032107|NP_032107	14422|14422	beta-1,4 N-acetylgalactosaminyltransferase 2|beta-1,4 N-acetylgalactosaminyltransferase 2	uc007lax.1|uc011ydc.1	chr11|chr11	-|-	95724872|95724872	95776185|95776185	11|11	95724872,95728063,95729663,95730547,95735175,95737411,95745256,95750120,95752286,95753071,95776133,|95724872,95728063,95729663,95730547,95735175,95737411,95745256,95750120,95752286,95753071,95776133,	95727590,95728283,95729804,95730735,95735262,95737592,95745294,95750227,95752424,95753287,95776185,|95727590,95728184,95729804,95730735,95735262,95737592,95745294,95750227,95752424,95753287,95776185,	0.343414	0.264033	NOTEST	-0.37923	0	1	1	no
Wnt3	A2A649	NM_009521	NP_033547	22415	proto-oncogene Wnt-3 precursor	uc007lvs.2	chr11	+	103635488	103679335	5	103635488,103669463,103672641,103673594,103677390,	103635662,103669705,103672907,103674082,103679335,	2.63766	1.25486	OK	-1.07173	-1.34556	0.08005	0.663709	no
Bptf	A2A655	NM_176850	NP_789820	207165	bromodomain PHD finger transcription factor	uc007mae.2	chr11	-	106894394	106993236	28	106894394,106901539,106903988,106904946,106908313,106914102,106914536,106916168,106917185,106919947,106921785,106922997,106923849,106926981,106927259,106928440,106929588,106933996,106937835,106938973,106939833,106942036,106942529,106943826,106957029,106960879,106972126,106992587,	106897153,106901726,106904073,106905139,106908657,106914328,106914619,106916632,106917420,106920165,106921894,106923149,106924096,106927024,106927410,106928569,106929713,106936304,106938015,106939112,106939963,106942168,106942885,106944014,106957239,106961103,106972949,106993236,	5.15107	4.61438	OK	-0.158735	-0.162296	0.82155	0.994113	no
Nol11	A2A657	NM_001161329	NP_001154801	68979	nucleolar protein 11 isoform 2	uc007maj.2	chr11	-	107027974	107050695	18	107027974,107029595,107032405,107032928,107034523,107034917,107036879,107038096,107039889,107040282,107041355,107042226,107043052,107044886,107046053,107047948,107048122,107050430,	107028955,107029703,107032498,107033007,107034715,107035043,107037061,107038171,107039975,107040406,107041432,107042415,107043197,107044944,107046202,107048005,107048236,107050695,	0.978224	0.753282	OK	-0.376974	-0.140012	0.82645	0.994113	no
Cyb561|Cyb561	A2A684	NM_007805|NM_007805	NP_031831|NP_031831	13056|13056	cytochrome b561|cytochrome b561	uc007lxr.1|uc007lxs.1	chr11|chr11	-|-	105795017|105795017	105805461|105805461	6|7	105795017,105797065,105797495,105797868,105798942,105805424,|105795017,105797065,105797495,105797868,105798942,105801413,105805424,	105796881,105797223,105797599,105797967,105799154,105805461,|105796881,105797223,105797599,105797967,105799154,105801692,105805461,	28.8292	38.3861	OK	0.413055	0.624058	0.37455	0.994113	no
Ace	A2A688	NM_009598	NP_033728	11421	angiotensin-converting enzyme isoform 2	uc007lxw.1	chr11	+	105836521	105851259	14	105836521,105836849,105837858,105838265,105840483,105840794,105842811,105843081,105846358,105846886,105847303,105849329,105849742,105850115,	105836717,105836986,105838017,105838353,105840627,105840986,105842909,105843254,105846582,105847031,105847402,105849452,105849930,105851259,	0.915684	1.56407	OK	0.772385	0.365963	0.6536	0.994113	no
Tanc2	A2A690	NM_181071	NP_851416	77097	protein TANC2	uc007lxm.1	chr11	+	105451299	105790617	26	105451299,105486348,105534733,105574695,105638119,105641252,105659874,105671785,105696262,105701932,105718710,105725230,105728480,105747671,105757159,105757781,105760997,105763373,105770308,105771516,105774225,105774670,105776205,105778227,105781264,105783061,	105451563,105486438,105534805,105574767,105638268,105641439,105660138,105671911,105696544,105702066,105718942,105725397,105729088,105747780,105757282,105758018,105761183,105763467,105770442,105771640,105774401,105774803,105776297,105778374,105781365,105790617,	5.31716	7.21429	OK	0.4402	0.407026	0.5689	0.994113	no
Fam171a2	A2A699	NM_199200	NP_954670	217219	hypothetical protein LOC217219 precursor	uc007lrw.1	chr11	-	102298295	102308977	8	102298295,102300745,102300973,102301187,102301449,102304963,102305277,102308711,	102300223,102300872,102301090,102301367,102301608,102305056,102305505,102308977,	20.4438	48.4193	OK	1.24392	1.87944	0.013	0.292848	no
Gpatch8|Gpatch8	A2A6A1	|NM_001159492	|NP_001152964	237943|237943	RecName: Full=G patch domain-containing protein 8;|G patch domain containing 8	uc007lsb.2|uc011yfs.1	chr11|chr11	-|-	102337229|102337229	102369761|102417472	6|8	102337229,102348813,102350060,102362116,102368756,102369457,|102337229,102348813,102362116,102368756,102369457,102389407,102399595,102417393,	102343401,102348944,102350110,102362260,102368843,102369761,|102343401,102348944,102362260,102368843,102369525,102389480,102399670,102417472,	15.3886	15.8604	OK	0.0435718	0.0640135	0.9263	0.994113	no
4933407P14Rik	A2A6C4	NM_199019	NP_950184	237958	signal peptide peptidase-like 2C isoform a	uc011yfz.1	chr11	+	104047640	104049865	1	104047640,	104049865,	0.0065093	0	NOTEST	-Inf	0	1	1	no
4933407P14Rik	A2A6C4-2	NM_001082535	NP_001076004	237958	signal peptide peptidase-like 2C isoform b	uc007lwd.1	chr11	+	104047640	104052480	2	104047640,104052030,	104049410,104052480,	0.00657255	0	NOTEST	-Inf	0	1	1	no
Cbx1	A2A6C8	NM_007622	NP_031648	12412	chromobox protein homolog 1	uc007lcl.1	chr11	+	96650449	96669954	6	96650449,96662084,96662742,96664041,96667929,96669497,	96650667,96662261,96662920,96664136,96668078,96669954,	8.61199	10.6958	OK	0.312623	0.344362	0.67585	0.994113	no
Nfe2l1	A2A6D2	NM_008686	NP_032712	18023	nuclear factor erythroid 2-related factor 1	uc007lcs.1	chr11	-	96678912	96689537	5	96678912,96680708,96682564,96683417,96688511,	96679244,96681830,96682723,96683633,96689537,	0.993196	0.511558	OK	-0.957182	-0.0900567	0.64485	0.994113	no
Cdk5rap3	A2A6E3	NM_030248	NP_084524	80280	CDK5 regulatory subunit-associated protein 3	uc007lcv.1	chr11	-	96769099	96777795	14	96769099,96769543,96770027,96771254,96771970,96772393,96772865,96773186,96773530,96774319,96774695,96774978,96777464,96777697,	96769436,96769715,96770233,96771343,96772052,96772495,96773010,96773323,96773709,96774368,96774796,96775110,96777510,96777795,	20.6724	17.7092	OK	-0.223208	-0.184398	0.82265	0.994113	no
Cwc25	A2A6F5	NM_026186	NP_080462	67480	pre-mRNA-splicing factor CWC25 homolog	uc007les.2	chr11	-	97617574	97627927	3	97617574,97624522,97627738,	97619123,97624695,97627927,	0.169794	0.143092	NOTEST	-0.246848	0	1	1	no
Rpl23	A2A6F9	NM_022891	NP_075029	65019	60S ribosomal protein L23	uc007leu.2	chr11	-	97638839	97643753	5	97638839,97639578,97642647,97643119,97643657,	97639478,97639692,97642776,97643203,97643753,	221.214	119.177	OK	-0.892341	-1.30714	0.0634	0.607761	no
Fbxo47	A2A6H3	NM_001081435	NP_001074904	72973	F-box only protein 47	uc007lfb.1	chr11	-	97715620	97745468	11	97715620,97716666,97717469,97718981,97724672,97726372,97729905,97734171,97739270,97740697,97745236,	97715802,97716826,97717612,97719128,97724849,97726481,97729983,97734248,97739441,97740902,97745468,	0.332949	0.147028	NOTEST	-1.17922	0	1	1	no
Tnnt3	A2A6I3	NM_001163670	NP_001157142	21957	troponin T, fast skeletal muscle isoform 8	uc009knt.2	chr7	+	149687524	149701914	12	149687524,149687733,149689952,149694239,149696568,149697161,149697369,149697940,149698160,149698436,149700230,149701680,	149687559,149687747,149689970,149694258,149696614,149697278,149697447,149698054,149698270,149698527,149700271,149701914,	0.206494	0.190503	NOTEST	-0.116286	0	1	1	no
Lsp1	A2A6J4	NM_019391	NP_062264	16985	lymphocyte-specific protein 1 isoform 2	uc009kng.1	chr7	+	149657747	149680504	11	149657747,149670383,149672251,149674323,149674770,149675033,149675229,149675804,149676249,149676463,149680140,	149658269,149670530,149672410,149674420,149674845,149675077,149675311,149675939,149676327,149676570,149680504,	0.122109	0.0478131	NOTEST	-1.3527	0	1	1	no
Lsp1	A2A6J7	NM_001136071	NP_001129543	16985	lymphocyte-specific protein 1 isoform 1	uc009knd.2	chr7	+	149646774	149680504	11	149646774,149670383,149672251,149674323,149674770,149675033,149675229,149675804,149676249,149676463,149680140,	149646871,149670530,149672410,149674420,149674845,149675077,149675311,149675939,149676327,149676570,149680504,	0.000925346	0.0653181	NOTEST	6.14135	0	1	1	no
Sstr2|Sstr2	A2A6M9	NM_009217|NM_009217	NP_033243|NP_033243	20606|20606	somatostatin receptor type 2 isoform B|somatostatin receptor type 2 isoform B	uc007mep.1|uc007meq.1	chr11|chr11	+|+	113480794|113485480	113486950|113486950	3|2	113480794,113485480,113486902,|113485480,113486902,	113480936,113486563,113486950,|113486563,113486950,	9.13686	5.29666	OK	-0.786616	-0.295077	0.7242	0.994113	no
Cog1	A2A6N7	NM_013581	NP_038609	16834	conserved oligomeric Golgi complex subunit 1	uc007mer.2	chr11	+	113510842	113523715	14	113510842,113513158,113513538,113513855,113515217,113516281,113517173,113518316,113518688,113519792,113520582,113522256,113522453,113523520,	113511189,113513400,113513720,113514026,113515374,113516492,113517962,113518463,113518850,113519920,113520691,113522366,113522532,113523715,	9.73387	19.5064	OK	1.00286	0.854731	0.25985	0.937396	no
Sdk2	A2A6P3	NM_172800	NP_766388	237979	protein sidekick-2 precursor	uc007mfe.1	chr11	-	113642103	113927265	45	113642103,113652688,113654613,113655036,113656236,113661456,113664438,113667580,113671642,113682661,113682889,113684684,113686328,113687755,113688340,113689671,113691211,113692093,113693567,113694436,113696131,113699697,113699930,113700616,113703348,113703982,113704237,113712209,113713015,113715583,113717939,113719009,113721127,113728305,113729218,113730163,113731039,113734144,113734344,113735888…	113642457,113652815,113654752,113655177,113656401,113661582,113664600,113667718,113671829,113682777,113682991,113684741,113686464,113687826,113688444,113689873,113691406,113692192,113693757,113694552,113696369,113699848,113700040,113700738,113703540,113704081,113704433,113712325,113713197,113715724,113718087,113719146,113721304,113728408,113729386,113730280,113731234,113734228,113734535,113736000…	1.42146	2.63263	OK	0.889135	1.13587	0.1094	0.748823	no
D11Wsu99e	A2A6P4	NM_138598	NP_613064	28081	hypothetical protein LOC28081	uc007meu.1	chr11	-	113522632	113545465	3	113522632,113538617,113545175,	113524857,113538717,113545465,	14.5358	18.1324	OK	0.318959	0.257816	0.7177	0.994113	no
Cpsf4l	A2A6P9			52670	SubName: Full=Cleavage and polyadenylation specific factor 4-like; SubName: Full=DNA segment, Chr 11, ERATO Doi 636, expressed, isoform CRA_e;	uc007mey.1	chr11	-	113559484	113570281	7	113559484,113561149,113563369,113563726,113564584,113567730,113570117,	113559980,113561227,113563409,113563823,113564680,113567883,113570281,	0	0	NOTEST	0	0	1	1	no
Cdc42ep4|Cdc42ep4	A2A6Q1	NM_020006|NM_001163346	NP_064390|NP_001156818	56699|56699	cdc42 effector protein 4|cdc42 effector protein 4	uc007mfb.2|uc007mfc.2	chr11|chr11	-|-	113588163|113588163	113612474|113613129	2|2	113588163,113612043,|113588163,113613001,	113590979,113612474,|113590979,113613129,	19.4129	20.3826	OK	0.0703203	0.10246	0.88545	0.994113	no
Tnk1	A2A6Q4	NM_031880	NP_114086	83813	non-receptor tyrosine-protein kinase TNK1	uc007jsc.2	chr11	-	69667981	69672232	8	69667981,69669021,69669412,69669879,69670194,69670413,69671906,69672208,	69668733,69669305,69669568,69670071,69670265,69670627,69672011,69672232,	0.441605	0.364133	NOTEST	-0.278291	0	1	1	no
Cdc27	A2A6Q5	NM_145436	NP_663411	217232	cell division cycle protein 27 homolog	uc007lwq.1	chr11	-	104363842	104411934	19	104363842,104368451,104369660,104371484,104374214,104376685,104378689,104381977,104382694,104384036,104387364,104388176,104389576,104389891,104390654,104393043,104396051,104397908,104411676,	104366994,104368608,104369735,104371613,104374332,104376894,104378842,104382150,104382902,104384136,104387480,104388291,104389788,104390046,104390752,104393169,104396199,104397984,104411934,	6.33916	3.0389	OK	-1.06074	-1.00076	0.20965	0.904788	no
Cdc27|Cdc27	A2A6Q5-2	NM_145436|NM_145436	NP_663411|NP_663411	217232|217232	cell division cycle protein 27 homolog|cell division cycle protein 27 homolog	uc007lwr.1|uc011ygb.1	chr11|chr11	-|-	104363842|104363842	104411934|104411934	19|19	104363842,104368451,104369660,104371484,104374214,104376685,104378689,104381977,104382694,104384036,104387364,104388176,104389576,104389891,104390654,104393043,104396051,104397908,104411676,|104363842,104368451,104369660,104371484,104374214,104376685,104378689,104381977,104382694,104384036,104387364,104388176,104389576,104389891,104390654,104393043,104396051,104397908,104411676,	104366994,104368608,104369735,104371613,104374332,104376894,104378842,104382147,104382902,104384136,104387480,104388291,104389788,104390046,104390752,104393169,104396199,104397984,104411934,|104366994,104368608,104369735,104371613,104374332,104376894,104378842,104382147,104382902,104384136,104387498,104388291,104389788,104390046,104390752,104393169,104396199,104397984,104411934,	3.41322	3.27611	OK	-0.0591519	-0.0449008	0.94595	0.994113	no
Cdc27	A2A6Q5-3			217232	RecName: Full=Cell division cycle protein 27 homolog;	uc011ygc.1	chr11	-	104363842	104411934	18	104363842,104368451,104369660,104371484,104374214,104376685,104378689,104381977,104382694,104384036,104387364,104388176,104389576,104389891,104393043,104396051,104397908,104411676,	104366994,104368608,104369735,104371613,104374332,104376894,104378842,104382150,104382902,104384136,104387498,104388291,104389788,104390046,104393169,104396199,104397984,104411934,	0.158102	0.329315	NOTEST	1.05861	0	1	1	no
Abca6	A2A6R3	NM_147218	NP_671751	76184	ATP-binding cassette sub-family A member 6	uc007mdj.2	chr11	-	110038135	110113090	39	110038135,110038497,110040085,110041540,110041842,110044161,110044340,110045344,110045948,110048356,110049157,110049942,110051492,110052931,110058006,110058319,110063639,110070021,110071398,110072970,110073504,110075425,110077829,110079524,110080176,110080527,110080853,110081391,110091802,110093368,110095008,110097924,110102848,110105480,110106531,110108579,110109659,110111711,110112885,	110038384,110038553,110040165,110041681,110041962,110044256,110044416,110045520,110046040,110048474,110049278,110050034,110051570,110053051,110058120,110058493,110063747,110070159,110071532,110073137,110073688,110075542,110077969,110079615,110080315,110080647,110081029,110081502,110091861,110093537,110095156,110098110,110102990,110105707,110106635,110108738,110109864,110111818,110113090,	0.333162	0.285393	NOTEST	-0.223271	0	1	1	no
Abca9	A2A6R5	NM_147220	NP_671753	217262	ATP-binding cassette sub-family A member 9	uc007mdh.1	chr11	-	109962135	110029467	39	109962135,109963824,109967837,109968443,109968778,109969965,109970134,109971600,109974505,109975537,109976757,109978372,109979394,109981977,109988674,109991878,109993080,109995493,109996648,109997351,109999447,110000832,110002822,110005512,110006056,110006392,110006804,110008221,110008528,110010054,110013259,110015691,110016468,110019494,110020267,110021713,110024484,110027210,110029264,	109963377,109963880,109967917,109968584,109968898,109970060,109970210,109971761,109974597,109975655,109976878,109978464,109979463,109982097,109988788,109992052,109993188,109995631,109996782,109997518,109999643,110000952,110002962,110005603,110006195,110006512,110006980,110008332,110008587,110010223,110013407,110015877,110016610,110019721,110020371,110021878,110024692,110027356,110029467,	1.28463	1.3006	OK	0.0178285	0.0215701	0.97615	0.995344	no
Sfrp5	A2A6R8	NM_018780	NP_061250	54612	secreted frizzled-related protein 5 precursor	uc008hnl.2	chr19	-	42272460	42276742	3	42272460,42274270,42275981,	42273521,42274348,42276742,	2.06634	0.65831	OK	-1.65024	-1.60464	0.05085	0.556834	no
Tmem104	A2A6S0	NM_001033393	NP_001028565	320534	transmembrane protein 104	uc007mgv.2	chr11	+	115048800	115108339	10	115048800,115049523,115058549,115062133,115062629,115063445,115066375,115066788,115089734,115104683,	115048912,115049636,115058671,115062215,115062726,115063526,115066475,115066897,115089828,115108339,	5.11705	3.53834	OK	-0.53224	-0.597187	0.404	0.994113	no
Tmem104	A2A6S1	NM_001033393	NP_001028565	320534	transmembrane protein 104	uc011yhj.1	chr11	+	115048800	115108339	10	115048800,115049523,115058549,115062133,115062629,115063445,115066375,115066791,115089734,115104683,	115048912,115049636,115058671,115062215,115062726,115063526,115066475,115066897,115089828,115108339,	0.837395	1.14711	OK	0.454024	0.184147	0.748	0.994113	no
Grin2c|Grin2c	A2A6S2	NM_010350|NM_010350	NP_034480|NP_034480	14813|14813	glutamate [NMDA] receptor subunit epsilon-3|glutamate [NMDA] receptor subunit epsilon-3	uc007mgx.1|uc011yhk.1	chr11|chr11	-|-	115110482|115110482	115128557|115127627	15|13	115110482,115112322,115113896,115114521,115115011,115115366,115116586,115116999,115117356,115118650,115119086,115122047,115127392,115127733,115128303,|115110482,115112322,115113896,115114521,115115011,115115366,115116586,115116999,115117356,115118650,115119086,115122047,115127392,	115112021,115112555,115114084,115114682,115115241,115115492,115116740,115117165,115117568,115118765,115119685,115122558,115127627,115127905,115128557,|115112021,115112555,115114084,115114682,115115241,115115492,115116740,115117165,115117568,115118765,115119685,115122461,115127627,	11.7642	20.1187	OK	0.774139	1.1291	0.11025	0.751786	no
Fdxr	A2A6S3	NM_007997	NP_032023	14149	NADPH:adrenodoxin oxidoreductase, mitochondrial	uc007mgy.1	chr11	-	115129338	115138283	12	115129338,115129891,115130758,115131010,115131328,115131636,115132575,115132970,115133190,115133500,115137392,115138122,	115129768,115130062,115130930,115131210,115131413,115131744,115132677,115133084,115133313,115133596,115137496,115138283,	6.79615	8.16647	OK	0.264995	0.393807	0.6093	0.994113	no
Cdr2l	A2A6T1	NM_001080929	NP_001074398	237988	cerebellar degeneration-related protein 2-like	uc007mhi.1	chr11	+	115243229	115257446	5	115243229,115251824,115252176,115253972,115254659,	115243715,115251937,115252325,115254137,115257446,	10.4989	10.784	OK	0.0386527	0.0602098	0.93675	0.994113	no
Ict1	A2A6T4	NM_026729	NP_081005	68572	peptidyl-tRNA hydrolase ICT1, mitochondrial	uc007mhk.1	chr11	+	115265065	115272227	5	115265065,115267864,115271373,115271545,115271951,	115265274,115267901,115271456,115271715,115272227,	0.672988	0.953057	OK	0.501983	0.091024	0.8426	0.994113	no
E030025P04Rik	A2A6V5	NM_001085512	NP_001078981	268498	hypothetical protein LOC268498	uc007mbw.1	chr11	-	109000604	109005683	3	109000604,109001299,109005132,	109000941,109001489,109005683,	0	0	NOTEST	0	0	1	1	no
Rgs9|Rgs9	A2A6V9	NM_001165934|NM_001165934	NP_001159406|NP_001159406	19739|19739	regulator of G-protein signaling 9 isoform 2|regulator of G-protein signaling 9 isoform 2	uc007mbz.1|uc007mca.1	chr11|chr11	-|-	109115616|109115616	109159495|109165490	10|10	109115616,109121140,109130236,109134589,109136574,109136892,109137133,109137883,109142762,109159251,|109115616,109121140,109130236,109134589,109136574,109136892,109137133,109137883,109142762,109165477,	109120013,109121212,109130318,109134666,109136633,109136944,109137240,109137934,109142859,109159495,|109120013,109121212,109130318,109134666,109136633,109136944,109137240,109137934,109142859,109165490,	2.58557	1.31147	OK	-0.9793	-0.441666	0.50955	0.994113	no
L3mbtl	A2A6Y5			241764	SubName: Full=L(3)mbt-like (Drosophila); Flags: Fragment;	uc008nse.1	chr2	+	162773740	162775275	4	162773740,162774216,162774505,162775193,	162774008,162774364,162774623,162775275,	0.166325	0.35649	NOTEST	1.09986	0	1	1	no
Cd300lf	A2A6Z2	NM_145634	NP_663609	246746	CMRF35-like molecule 1 isoform 2 precursor	uc011yhi.1	chr11	-	114977527	114995306	6	114977527,114978856,114979383,114981577,114987417,114995152,	114978464,114979000,114979406,114981732,114987766,114995306,	1.54666	0.480121	OK	-1.68768	-0.709403	0.38605	0.994113	no
Sp6|Sp6	A2A708	NM_031183|NM_031183	NP_112460|NP_112460	83395|83395	transcription factor Sp6|transcription factor Sp6	uc007ldh.2|uc007ldi.2	chr11|chr11	+|+	96874882|96880055	96886052|96886052	2|2	96874882,96882719,|96880055,96882719,	96874924,96886052,|96880341,96886052,	0	0	NOTEST	0	0	1	1	no
Scrn2	A2A712	NM_146027	NP_666139	217140	secernin-2	uc007ldk.2	chr11	+	96891265	96895274	8	96891265,96891729,96892193,96893402,96894068,96894377,96894632,96894979,	96891369,96891903,96892375,96893602,96894284,96894543,96894813,96895274,	1.84028	3.36653	OK	0.871337	1.07469	0.1866	0.882293	no
Lrrc46	A2A713	NM_027026	NP_081302	69297	leucine-rich repeat-containing protein 46	uc007ldl.1	chr11	-	96895915	96902683	8	96895915,96896772,96897185,96897409,96897783,96900085,96902180,96902396,	96896338,96896918,96897255,96897519,96897830,96900194,96902286,96902683,	0.507265	0.704685	OK	0.47424	0.483675	0.5604	0.994113	no
Mrpl10	A2A714	NM_026154	NP_080430	107732	39S ribosomal protein L10, mitochondrial	uc007ldm.1	chr11	+	96902899	96910527	5	96902899,96905841,96908343,96908726,96909392,	96902966,96906011,96908508,96908871,96910527,	31.7635	40.9613	OK	0.366891	0.606192	0.43725	0.994113	no
Osbpl7	A2A716	NM_001081434	NP_001074903	71240	oxysterol-binding protein-related protein 7	uc007ldo.1	chr11	+	96912133	96930218	23	96912133,96913538,96913799,96914083,96915428,96915863,96916072,96916840,96917168,96917344,96917566,96917841,96919773,96920412,96921356,96921764,96926902,96927094,96928246,96928518,96928747,96928978,96929255,	96912267,96913690,96913925,96914137,96915542,96915959,96916190,96916944,96917261,96917477,96917661,96917937,96919911,96920506,96921604,96921902,96926966,96927173,96928391,96928663,96928874,96929101,96930218,	5.62772	6.19206	OK	0.137871	0.182096	0.79605	0.994113	no
Man1a2	A2A724	NM_010763	NP_034893	17156	mannosyl-oligosaccharide 1,2-alpha-mannosidase	uc008qqw.2	chr3	-	100366126	100489396	13	100366126,100382398,100385907,100391640,100395755,100420885,100423951,100436426,100448463,100450914,100456461,100459941,100488483,	100371665,100382514,100386080,100391860,100395871,100420979,100424075,100436521,100448544,100451033,100456558,100460197,100489396,	11.4113	12.6462	OK	0.148244	0.223627	0.7531	0.994113	no
Gm13124	A2A752	NM_001085542	NP_001079011	627085	hypothetical protein LOC627085	uc008vri.1	chr4	-	144144902	144155037	4	144144902,144148522,144151034,144154872,	144145677,144148586,144151251,144155037,	0	0	NOTEST	0	0	1	1	no
Zfp69	A2A761	NM_001005788	NP_001005788	381549	zinc finger protein 69	uc008unv.2	chr4	-	120602741	120624306	6	120602741,120606937,120607671,120619893,120621936,120624048,	120604111,120607036,120607798,120620174,120622165,120624306,	0.704345	0.460191	OK	-0.61405	-0.52972	0.44745	0.994113	no
Nfyc|Nfyc	A2A765	NM_008692|NM_001048168	NP_032718|NP_001041633	18046|18046	nuclear transcription factor Y subunit gamma|nuclear transcription factor Y subunit gamma	uc008unn.1|uc008unp.1	chr4|chr4	-|-	120430039|120430039	120498320|120504180	10|10	120430039,120431936,120434232,120437818,120441330,120446276,120451724,120454076,120462981,120498134,|120430039,120431936,120434232,120437818,120441330,120446276,120451724,120454076,120462981,120504045,	120430901,120431996,120434340,120437977,120441504,120446372,120451838,120454148,120463094,120498320,|120430901,120431996,120434340,120437977,120441504,120446372,120451838,120454148,120463094,120504180,	15.0955	18.4474	OK	0.289296	0.389713	0.5797	0.994113	no
Zmym4	A2A791	NM_001114399	NP_001107871	67785	zinc finger MYM-type protein 4	uc008uty.2	chr4	-	126539064	126645167	30	126539064,126542740,126545960,126547426,126554872,126559458,126559683,126566758,126567239,126568258,126570538,126572523,126575539,126577175,126577848,126579786,126581640,126582522,126583115,126583764,126584329,126588033,126588353,126592315,126592824,126600307,126600812,126602745,126625677,126645059,	126541561,126542870,126546209,126547538,126555024,126559554,126559855,126566853,126567419,126568312,126570710,126572639,126575684,126577213,126577992,126579937,126581813,126582673,126583391,126583880,126584480,126588246,126588528,126592571,126592909,126600478,126600874,126603267,126625723,126645167,	4.39417	4.22858	OK	-0.0554171	-0.0336015	0.9649	0.994113	no
Zmym4	A2A791-2	NM_001114399	NP_001107871	67785	zinc finger MYM-type protein 4	uc012dli.1	chr4	-	126539064	126600478	24	126539064,126542740,126545960,126547426,126554872,126559458,126559683,126566758,126567239,126568258,126570538,126572523,126575539,126577175,126577848,126579786,126581640,126582522,126583115,126588033,126588353,126592315,126592824,126600307,	126541561,126542870,126546209,126547538,126555024,126559554,126559855,126566853,126567419,126568312,126570710,126572639,126575684,126577213,126577992,126579937,126581813,126582673,126583391,126588246,126588528,126592571,126592909,126600478,	2.98298	3.03809	OK	0.026411	0.0135497	0.98415	0.996193	no
2610305D13Rik	A2A799	NM_145078	NP_659544	112422	hypothetical protein LOC112422	uc008vta.2	chr4	-	146986044	147016617	5	146986044,146989388,146992525,147015020,147016472,	146988157,146989515,146992607,147015114,147016617,	0.0561117	0.058086	NOTEST	0.049888	0	1	1	no
Gm13154	A2A7A3			195531	SubName: Full=Novel protein similar to Rex2; Flags: Fragment;	uc008vsv.1	chr4	+	146604368	146705629	5	146604368,146606459,146698882,146703090,146705376,	146604544,146606552,146698986,146703217,146705629,	0.18073	0.0481908	NOTEST	-1.90701	0	1	1	no
Gm13154	A2A7A5	NM_001014397	NP_001014419	433804	hypothetical protein LOC433804	uc008vsy.2	chr4	+	146927385	146959310	6	146927385,146936550,146937023,146951180,146955350,146956942,	146927535,146936630,146937067,146951238,146955477,146959310,	0.0492979	0.127435	NOTEST	1.37016	0	1	1	no
H6pd	A2A7A7	NM_173371	NP_775547	100198	GDH/6PGL endoplasmic bifunctional protein	uc008vxi.1	chr4	-	149353589	149383132	5	149353589,149358011,149368577,149369853,149382859,	149357030,149358281,149368695,149370490,149383132,	0.5186	0.465628	NOTEST	-0.155445	0	1	1	no
H6pd	A2A7A9	NM_173371	NP_775547	100198	GDH/6PGL endoplasmic bifunctional protein	uc008vxh.1	chr4	-	149353589	149377290	5	149353589,149358011,149368577,149369853,149377140,	149357030,149358281,149368695,149370490,149377290,	2.13922	1.67044	OK	-0.356855	-0.410412	0.5589	0.994113	no
Spsb1|Spsb1	A2A7B4	NM_029035|NM_029035	NP_083311|NP_083311	74646|74646	SPRY domain-containing SOCS box protein 1|SPRY domain-containing SOCS box protein 1	uc008vxf.1|uc008vxg.1	chr4|chr4	-|-	149270392|149270392	149283840|149329115	3|3	149270392,149280524,149283605,|149270392,149280524,149328961,	149272450,149281366,149283840,|149272450,149281366,149329115,	36.3345	7.10257	OK	-2.35493	-3.36872	5e-05	0.00592254	yes
Prdm2	A2A7B5	NM_001081355	NP_001074824	110593	retinoblastoma protein-binding zinc finger	uc012doh.1	chr4	-	142697293	142802612	10	142697293,142701536,142721612,142732026,142751958,142759938,142769190,142770779,142784563,142802517,	142699288,142701680,142726002,142732137,142752085,142760091,142769294,142770894,142784637,142802612,	4.17215	9.53034	OK	1.19174	1.53799	0.0343	0.46264	no
Cited4	A2A7E7	NM_019563	NP_062509	56222	cbp/p300-interacting transactivator 4	uc008unl.1	chr4	+	120339167	120340425	1	120339167,	120340425,	2.18446	11.1465	OK	2.35125	3.21885	0.00055	0.0372024	yes
Rlf|Rlf	A2A7F4	NM_001081013|NM_001081013	NP_001074482|NP_001074482	109263|109263	zinc finger protein Rlf|zinc finger protein Rlf	uc008uob.1|uc008uoc.1	chr4|chr4	-|-	120817977|120817977	120887251|120887681	8|5	120817977,120827460,120831796,120843222,120855210,120860819,120862708,120887055,|120817977,120827460,120831796,120843222,120887439,	120823627,120827602,120831933,120843425,120855343,120860901,120862863,120887251,|120823627,120827602,120831933,120843425,120887681,	7.54261	3.83475	OK	-0.975932	-1.35425	0.06085	0.59807	no
Mthfr	A2A7F7	NM_001161798	NP_001155270	17769	methylenetetrahydrofolate reductase isoform a	uc008vtx.2	chr4	+	147415297	147433671	12	147415297,147415692,147417533,147418552,147422181,147425480,147425973,147426207,147426622,147427688,147429093,147429481,	147415430,147415938,147417772,147418663,147422375,147425731,147426108,147426388,147426805,147427790,147429213,147433671,	2.07434	1.65077	OK	-0.329514	-0.193194	0.80075	0.994113	no
Mad2l2|Mad2l2	A2A7G8	NM_027985|NM_027985	NP_082261|NP_082261	71890|71890	mitotic spindle assembly checkpoint protein|mitotic spindle assembly checkpoint protein	uc008vub.1|uc008vuc.1	chr4|chr4	+|+	147505028|147514598	147519805|147519805	10|8	147505028,147513951,147514893,147515023,147517094,147517650,147518372,147518762,147519212,147519480,|147514598,147515023,147517094,147517650,147518372,147518762,147519212,147519480,	147505075,147514129,147514943,147515142,147517166,147517751,147518467,147518836,147519305,147519805,|147514943,147515142,147517166,147517751,147518467,147518836,147519305,147519805,	15.308	10.5259	OK	-0.54035	-0.72062	0.30255	0.961898	no
Fbxo44	A2A7H4	NM_173401	NP_775577	230903	F-box only protein 44 isoform 1	uc008vuj.2	chr4	-	147529606	147534173	5	147529606,147530503,147530688,147532645,147533851,	147530390,147530599,147530815,147532932,147534173,	2.37753	4.44516	OK	0.902774	0.320045	0.66015	0.994113	no
Fbxo44|Fbxo44	A2A7H5	NM_173401|NM_001161851	NP_775577|NP_001155323	230903|230903	F-box only protein 44 isoform 1|F-box only protein 44 isoform 1	uc008vug.2|uc012dpm.1	chr4|chr4	-|-	147526908|147526908	147534173|147533704	6|6	147526908,147530254,147530503,147530688,147532645,147533851,|147526908,147530254,147530503,147530688,147532645,147533623,	147527753,147530390,147530599,147530815,147532932,147534173,|147527753,147530390,147530599,147530815,147532932,147533704,	12.0184	35.3259	OK	1.55548	1.39278	0.0578	0.585425	no
Fbxo44	A2A7H6	NM_001161852	NP_001155324	230903	F-box only protein 44 isoform 2	uc012dpn.1	chr4	-	147526908	147534173	5	147526908,147530254,147530717,147532645,147533851,	147527753,147530390,147530815,147532932,147534173,	12.3169	21.3399	OK	0.792916	0.670031	0.3739	0.994113	no
Mycbp	A2A7K5	NM_019660	NP_062634	56309	C-Myc-binding protein	uc008uqk.1	chr4	+	123582255	123588319	4	123582255,123582476,123586876,123587079,	123582330,123582549,123586925,123588319,	0.254906	0.502222	NOTEST	0.978359	0	1	1	no
Zfp691|Zfp691|Zfp691	A2A7P4	NM_183140|NM_001145936|NM_001145935	NP_898963|NP_001139408|NP_001139407	195522|195522|195522	zinc finger protein 691|zinc finger protein 691|zinc finger protein 691	uc008ulf.2|uc008ulg.2|uc012dkd.1	chr4|chr4|chr4	-|-|-	118842122|118842122|118842122	118846461|118846800|118846461	2|2|2	118842122,118845650,|118842122,118846742,|118842122,118846267,	118843647,118846461,|118843647,118846800,|118843647,118846461,	2.8581	3.68453	OK	0.366421	0.429455	0.5402	0.994113	no
Ermap|Ermap	A2A7P7	NM_013848|	NP_038876|	27028|27028	erythroid membrane-associated protein|SubName: Full=Erythroblast membrane-associated protein; SubName: Full=Erythroblast membrane-associated protein, isoform CRA_d;	uc008uli.2|uc008ulj.2	chr4|chr4	-|-	118848061|118848061	118862616|118862616	13|13	118848061,118852561,118852677,118852805,118853970,118855447,118855910,118856515,118858145,118859700,118860234,118861463,118862410,|118848061,118852561,118852677,118852805,118853970,118855447,118855914,118856515,118858145,118859700,118860234,118861463,118862410,	118851331,118852588,118852704,118852826,118853991,118855480,118855943,118856632,118858427,118860039,118860324,118861548,118862616,|118851331,118852588,118852704,118852826,118853991,118855480,118855943,118856632,118858427,118860039,118860324,118861548,118862616,	0.130681	0.127511	NOTEST	-0.0354287	0	1	1	no
Ccdc23	A2A7P9	NM_001038998	NP_001034087	69216	coiled-coil domain-containing protein 23 isoform	uc008ull.2	chr4	+	118868129	118873903	3	118868129,118868476,118873501,	118868380,118868626,118873903,	1.50979	1.16738	OK	-0.371073	-0.123926	0.8725	0.994113	no
Ccdc23	A2A7Q1	NM_024462	NP_077782	69216	coiled-coil domain-containing protein 23 isoform	uc008ulk.2	chr4	+	118867914	118873903	3	118867914,118868476,118873501,	118868091,118868626,118873903,	22.2908	18.5258	OK	-0.266909	-0.336813	0.6345	0.994113	no
AU022252	A2A7Q3	NM_001012400	NP_001012400	230696	hypothetical protein LOC230696	uc008ulo.2	chr4	-	118897742	118905329	5	118897742,118899405,118900631,118904958,118905187,	118899132,118899537,118900718,118905074,118905329,	4.7945	7.40211	OK	0.626557	0.902353	0.2478	0.933499	no
Lepre1	A2A7Q5	NM_019782	NP_062756	56401	prolyl 3-hydroxylase 1 isoform 1	uc008ulp.1	chr4	+	118905519	118920972	16	118905519,118907850,118909381,118910469,118911250,118913721,118914086,118914287,118916626,118916989,118917561,118919239,118919735,118920049,118920495,118920788,	118906035,118908003,118909571,118910601,118911390,118913811,118914139,118914409,118916754,118917085,118917712,118919357,118919811,118920190,118920608,118920972,	0.356046	0.330717	NOTEST	-0.106466	0	1	1	no
Cldn19	A2A7Q7	NM_001038590	NP_001033679	242653	claudin-19 isoform 1	uc008uls.1	chr4	+	118928045	118932460	5	118928045,118929490,118929756,118931412,118932321,	118928400,118929655,118929841,118931565,118932460,	0.216899	0.259549	NOTEST	0.258978	0	1	1	no
Rnf19b	A2A7Q9	NM_029219	NP_083495	75234	E3 ubiquitin-protein ligase RNF19B	uc008uvx.2	chr4	+	128735514	128763125	10	128735514,128748980,128750742,128752813,128753405,128756150,128757585,128759990,128760971,128762793,	128736140,128749186,128750887,128752976,128753520,128756291,128757793,128760122,128761032,128763125,	0.67282	0.630422	OK	-0.0939032	-0.0183587	0.9509	0.994113	no
Tmem54	A2A7R1	NM_133881	NP_598642	66260	SubName: Full=Transmembrane protein 54; SubName: Full=Transmembrane protein 54, isoform CRA_b;	uc008uwa.2	chr4	+	128782773	128788870	5	128782773,128785454,128787773,128788056,128788482,	128782975,128785648,128787962,128788191,128788870,	0	0	NOTEST	0	0	1	1	no
Hpcal1	A2A7R5	NM_016677	NP_057886	53602	hippocalcin-like protein 1	uc007ncw.1	chr12	+	17697619	17793354	3	17697619,17774019,17792952,	17697852,17774105,17793354,	2.87183	6.1653	OK	1.1022	0.382584	0.59875	0.994113	no
C77080	A2A7S8	NM_001033189	NP_001028361	97130	hypothetical protein LOC97130	uc008uwl.1	chr4	-	128896821	128905133	7	128896821,128899058,128901641,128902595,128902950,128903086,128904970,	128898721,128901560,128901755,128902716,128903006,128903257,128905133,	0.410134	0.000141591	NOTEST	-11.5002	0	1	1	no
C77080	A2A7S8-2	NM_001033189	NP_001028361	97130	hypothetical protein LOC97130	uc008uwn.1	chr4	-	128896821	128925687	7	128896821,128899058,128901641,128902595,128902950,128903086,128925364,	128898721,128901560,128901755,128902716,128903006,128903257,128925687,	0.374802	0.876171	OK	1.22508	0.2514	0.76205	0.994113	no
C77080	A2A7S8-3	NM_001033189	NP_001028361	97130	hypothetical protein LOC97130	uc008uwo.1	chr4	-	128896821	128938648	7	128896821,128899058,128901641,128902595,128902950,128903086,128938574,	128898721,128901560,128901755,128902716,128903006,128903257,128938648,	1.36793	2.43034	OK	0.829166	0.217017	0.75455	0.994113	no
C77080	A2A7S8-4	NM_001033189	NP_001028361	97130	hypothetical protein LOC97130	uc008uwm.1	chr4	-	128896821	128916409	7	128896821,128899058,128901641,128902595,128902950,128903086,128916249,	128898721,128901560,128901755,128902716,128903006,128903257,128916409,	1.46637	7.35278	OK	2.32604	1.06221	0.188	0.882725	no
Rere	A2A7T1			68703	SubName: Full=Arginine glutamic acid dipeptide (RE) repeats; Flags: Fragment;	uc008vxs.1	chr4	+	149990867	149996075	4	149990867,149992514,149993109,149993564,	149991588,149992661,149993314,149996075,	9.58035	8.6541	OK	-0.146694	-0.0810578	0.91405	0.994113	no
Slc45a1	A2A7T2	NM_173774	NP_776135	242773	proton-associated sugar transporter A	uc008vxt.1	chr4	-	150003504	150026283	9	150003504,150005026,150007421,150008995,150012082,150016554,150017397,150018056,150026135,	150003906,150005232,150007598,150009149,150012819,150016779,150017490,150018477,150026283,	17.8518	29.5958	OK	0.729324	0.905557	0.20515	0.899693	no
Rere	A2A7T4	NM_001085492	NP_001078961	68703	arginine-glutamic acid dipeptide repeats	uc008vxr.1	chr4	+	149656024	149996075	23	149656024,149780304,149805631,149813451,149842803,149844403,149851472,149874111,149882938,149884047,149908955,149944324,149984962,149986095,149986655,149987833,149988248,149988585,149990049,149990867,149992514,149993133,149993564,	149656184,149780773,149805702,149813577,149842909,149844500,149851577,149874160,149883063,149884147,149909054,149944405,149985125,149986188,149986855,149987995,149988362,149989940,149990272,149991588,149992661,149993314,149996075,	22.3499	26.0537	OK	0.221218	0.29541	0.66895	0.994113	no
Zmym1|Zmym1	A2A7T8	NM_026670|NM_026670	NP_080946|NP_080946	68310|68310	zinc finger MYM-type protein 1|zinc finger MYM-type protein 1	uc008uuf.1|uc008uug.1	chr4|chr4	-|-	126724832|126724832	126738376|126738376	8|5	126724832,126727807,126727987,126728518,126731451,126736036,126736753,126738239,|126724832,126727807,126727987,126728518,126738239,	126726856,126727845,126728116,126728669,126731626,126736275,126736903,126738376,|126726856,126727845,126728116,126728669,126738376,	0.944108	1.80141	OK	0.9321	0.517616	0.47395	0.994113	no
Zmym6	A2A7U2	NM_177462	NP_803413	100177	zinc finger MYM-type protein 6	uc012dlk.1	chr4	+	126754626	126801538	14	126754626,126755651,126764218,126765572,126770155,126777853,126779092,126781514,126782517,126783819,126785791,126787168,126797671,126799592,	126754844,126755790,126764285,126765798,126770327,126778004,126779208,126781665,126782690,126783967,126785959,126787206,126797816,126801538,	0.0227733	0.00438659	NOTEST	-2.37617	0	1	1	no
Gm12942	A2A7U3			100039968	SubName: Full=Novel protein;	uc012dll.1	chr4	+	126801059	126806888	3	126801059,126805062,126806097,	126801724,126805243,126806888,	0.739502	1.18621	OK	0.681736	0.199007	0.8043	0.994113	no
Gm12942	A2A7U4	NM_001099319	NP_001092789	100039968	hypothetical protein LOC100039968	uc008uun.1	chr4	+	126803289	126806888	3	126803289,126805062,126806097,	126803437,126805243,126806888,	0.853094	0.72518	OK	-0.234365	-0.0486724	0.92785	0.994113	no
Zfp600|Zfp600	A2A7V0	NM_001177546|NM_001177545	NP_001171017|NP_001171016	667666|667666	zinc finger protein 600|zinc finger protein 600	uc012doz.1|uc012dpa.1	chr4|chr4	+|+	146124224|146125090	146166150|146166150	5|5	146124224,146125758,146157612,146160707,146162366,|146125090,146125758,146157612,146160707,146162366,	146124378,146125852,146157697,146160834,146166150,|146125148,146125852,146157697,146160834,146166150,	0.129275	0.125885	NOTEST	-0.0383358	0	1	1	no
Ube2o|Ube2o	A2A7X3	|NM_173755	|NP_776116	217342|217342	SubName: Full=Ubiquitin-conjugating enzyme E2O;|ubiquitin-conjugating enzyme E2 O	uc007mlm.1|uc007mln.1	chr11|chr11	-|-	116399066|116399066	116405334|116442761	9|18	116399066,116401112,116401245,116402400,116402652,116404104,116404721,116404933,116405179,|116399066,116401112,116401245,116402400,116402652,116404104,116404721,116404933,116405179,116405661,116406359,116406638,116407147,116407774,116408184,116410083,116410347,116442325,	116401025,116401170,116401449,116402537,116403352,116404194,116404850,116405041,116405334,|116401025,116401170,116401449,116402537,116403352,116404194,116404850,116405046,116405334,116406134,116406510,116406748,116407291,116407838,116408282,116410194,116410407,116442761,	33.59	54.6196	OK	0.701388	0.981566	0.16115	0.842656	no
St6galnac2	A2A7Y2	NM_009180	NP_033206	20446	alpha-N-acetylgalactosaminide	uc007mma.1	chr11	-	116538018	116555974	9	116538018,116539779,116541220,116543172,116545659,116546410,116547149,116551625,116555750,	116538995,116539879,116541304,116543276,116545798,116546579,116547324,116551686,116555974,	1.76029	1.17202	OK	-0.586811	-0.673856	0.39565	0.994113	no
Miip	A2A7Y5-2	NM_001025365	NP_001020536	28010	migration and invasion-inhibitory protein	uc008vte.2	chr4	-	147234899	147242828	12	147234899,147235462,147236354,147236546,147237005,147237136,147239297,147239763,147240343,147241439,147242177,147242477,	147235122,147235600,147236451,147236676,147237058,147237245,147239379,147240123,147240528,147241711,147242292,147242828,	0.802936	0.289936	OK	-1.46955	-0.528244	0.51725	0.994113	no
Plod1	A2A7Z0	NM_011122	NP_035252	18822	procollagen-lysine,2-oxoglutarate 5-dioxygenase	uc008vtk.2	chr4	-	147283861	147310885	19	147283861,147287328,147289905,147291413,147292242,147292888,147294277,147295115,147295506,147297232,147299625,147300255,147301131,147302566,147303648,147305230,147305735,147306839,147310710,	147284983,147287454,147290052,147291518,147292308,147293002,147294419,147295241,147295611,147297354,147299757,147300357,147301229,147302630,147303761,147305394,147305872,147306931,147310885,	12.5233	9.86021	OK	-0.344931	-0.4546	0.51605	0.994113	no
Txndc12	A2A7Z2	NM_025334	NP_079610	66073	thioredoxin domain-containing protein 12	uc008ubs.1	chr4	+	108507282	108534724	7	108507282,108518555,108525773,108528752,108530529,108531879,108533971,	108507461,108518616,108525826,108528826,108530599,108531963,108534724,	21.9808	21.2241	OK	-0.0505383	-0.0687526	0.9355	0.994113	no
Btf3l4|Btf3l4|Btf3l4|Btf3l4	A2A7Z4	NM_027453|NM_027453|NM_027453|NM_027453	NP_081729|NP_081729|NP_081729|NP_081729	70533|70533|70533|70533	transcription factor BTF3 homolog 4|transcription factor BTF3 homolog 4|transcription factor BTF3 homolog 4|transcription factor BTF3 homolog 4	uc008ubo.1|uc008ubp.1|uc008ubq.1|uc008ubr.1	chr4|chr4|chr4|chr4	-|-|-|-	108486899|108486899|108486899|108490985	108506169|108506189|108506853|108506189	6|6|6|4	108486899,108490789,108491740,108498704,108503122,108505747,|108486899,108490789,108491740,108498704,108503122,108506112,|108486899,108490789,108491740,108498704,108503122,108506819,|108490985,108498704,108503122,108506112,	108489491,108490849,108491942,108498818,108503188,108506169,|108489491,108490849,108491942,108498818,108503188,108506189,|108489491,108490849,108491942,108498818,108503188,108506853,|108491942,108498818,108503188,108506189,	30.815	23.3784	OK	-0.398455	-0.549609	0.42725	0.994113	no
1700012P22Rik	A2A7Z7	NM_027056	NP_081332	69364	hypothetical protein LOC69364	uc008vrf.1	chr4	-	144008093	144028675	4	144008093,144009575,144013681,144028390,	144008488,144009753,144013795,144028675,	0	0.0717119	NOTEST	Inf	0	1	1	no
Aadacl3	A2A7Z8	NM_001085503	NP_001078972	230883	arylacetamide deacetylase-like 3	uc008vrg.1	chr4	-	144043673	144053659	4	144043673,144046942,144047701,144053461,	144046347,144047006,144047918,144053659,	0	0	NOTEST	0	0	1	1	no
Trim62	A2A822	NM_178110	NP_835211	67525	tripartite motif-containing protein 62	uc008uvo.1	chr4	+	128561383	128588570	5	128561383,128574063,128577789,128579716,128586279,	128561821,128574159,128578046,128579832,128588570,	4.62936	6.42519	OK	0.472927	0.667049	0.3664	0.994113	no
Epb4.1	A2A835	NM_001128607	NP_001122079	269587	protein 4.1 isoform 3	uc008vak.2	chr4	-	131479340	131523887	8	131479340,131482418,131484406,131485608,131491653,131492929,131513557,131523702,	131481848,131482523,131484487,131485710,131491782,131493379,131513734,131523887,	4.66861	3.80732	OK	-0.294219	-0.226466	0.7479	0.994113	no
Srsf4	A2A837	NM_020587	NP_065612	57317	serine/arginine-rich splicing factor 4	uc008vag.2	chr4	+	131441122	131457640	6	131441122,131447121,131447995,131453571,131455976,131456179,	131442219,131447264,131448108,131453786,131456066,131457640,	2.86515	2.3639	OK	-0.27744	-0.117058	0.8736	0.994113	no
Epb4.1|Epb4.1	A2A840	NM_001128606|NM_001128606	NP_001122078|NP_001122078	269587|269587	protein 4.1 isoform 2|protein 4.1 isoform 2	uc008val.2|uc012dmc.1	chr4|chr4	-|-	131479340|131482418	131604993|131563353	18|17	131479340,131482418,131484406,131485608,131491653,131513557,131523702,131530598,131531452,131534724,131538367,131545629,131547125,131553413,131556114,131559499,131562872,131604785,|131482418,131484406,131485608,131491653,131513557,131520045,131523702,131530598,131531452,131534724,131538367,131545629,131547125,131553413,131556114,131559499,131562872,	131481848,131482523,131484487,131485710,131491782,131513734,131523890,131530771,131531550,131534877,131538455,131545848,131547201,131553456,131556219,131559709,131563353,131604993,|131482523,131484487,131485710,131491782,131513734,131520102,131523890,131530771,131531550,131534877,131538455,131545848,131547201,131553456,131556219,131559709,131563353,	0.839955	0.747026	OK	-0.169154	-0.0558146	0.93255	0.994113	no
Mecr	A2A846	NM_025297	NP_079573	26922	trans-2-enoyl-CoA reductase, mitochondrial	uc008vae.2	chr4	+	131399385	131423702	10	131399385,131409630,131410499,131413671,131416675,131417690,131418832,131420971,131421170,131423361,	131399593,131409728,131410631,131413815,131416778,131417793,131418906,131421032,131421243,131423702,	15.9035	15.9322	OK	0.00259689	0.00414732	0.9949	0.997927	no
Acox1|Acox1	A2A848	|NM_015729	|NP_056544	11430|11430	SubName: Full=Acyl-Coenzyme A oxidase 1, palmitoyl; Flags: Fragment;|peroxisomal acyl-coenzyme A oxidase 1	uc007mkj.1|uc007mkk.1	chr11|chr11	-|-	116033201|116033201	116043580|116050889	10|13	116033201,116035606,116035944,116036301,116036518,116039433,116039995,116041604,116042256,116043226,|116033201,116035606,116035944,116036301,116036518,116039433,116039995,116040921,116041604,116042256,116043226,116044777,116050728,	116034912,116035813,116036088,116036407,116036698,116039624,116040158,116041720,116042376,116043580,|116034912,116035813,116036088,116036407,116036698,116039624,116040158,116041091,116041720,116042376,116043334,116044938,116050889,	27.8784	22.7658	OK	-0.29228	-0.25306	0.7336	0.994113	no
Acox1	A2A850			11430	SubName: Full=Acyl-Coenzyme A oxidase 1, palmitoyl; SubName: Full=Acyl-Coenzyme A oxidase 1, palmitoyl, isoform CRA_a;	uc007mkm.1	chr11	-	116033201	116060359	14	116033201,116035606,116035944,116036301,116036518,116039433,116039995,116040921,116041604,116042256,116043226,116050728,116059535,116059909,	116034912,116035813,116036088,116036407,116036698,116039624,116040158,116041091,116041720,116042376,116043334,116050889,116059695,116060359,	1.58427	1.05349	OK	-0.58864	-0.119619	0.89105	0.994113	no
H3f3a|H3f3b	A2A852	NM_008210|NM_008211	NP_032236|NP_032237	15078|15081	histone H3.3|histone H3.3	uc007dwr.1|uc007mjo.1	chr1|chr11	-|-	182732698|115883274	182743734|115885818	4|4	182732698,182740247,182741929,182743601,|115883274,115884938,115885195,115885692,	182733336,182740401,182742080,182743734,|115884849,115885092,115885333,115885818,	134.421	86.3068	OK	-0.639215	-0.936002	0.1821	0.877125	no
Itgb4	A2A863-2	NM_133663	NP_598424	192897	integrin beta-4 isoform 2	uc007mjj.1	chr11	+	115840927	115869725	35	115840927,115841988,115842254,115844014,115844572,115844956,115845350,115846335,115847930,115849773,115849970,115850203,115851032,115851251,115851988,115852197,115852622,115852971,115853199,115854368,115854590,115855575,115859263,115861111,115861552,115861856,115864655,115864916,115866844,115867774,115868299,115868572,115868814,115869068,115869274,	115841132,115842085,115842426,115844278,115844662,115845079,115845515,115846412,115848133,115849877,115850069,115850333,115851155,115851358,115852022,115852389,115852726,115853030,115853223,115854517,115854770,115855724,115859468,115861269,115861733,115861994,115864838,115865048,115867081,115867924,115868488,115868728,115868979,115869179,115869725,	0.512201	0.347292	NOTEST	-0.560562	0	1	1	no
Itgb4|Itgb4	A2A864	NM_133663|NM_001005608	NP_598424|NP_001005608	192897|192897	integrin beta-4 isoform 2|integrin beta-4 isoform 1	uc007mjg.1|uc007mjh.1	chr11|chr11	+|+	115836038|115836038	115856074|115869725	26|40	115836038,115839099,115840389,115840674,115840927,115841988,115842254,115844014,115844572,115844956,115845350,115846335,115847930,115849773,115849970,115850203,115851035,115851251,115851988,115852197,115852622,115852971,115853199,115854368,115854590,115855575,|115836038,115839099,115840389,115840674,115840927,115841988,115842254,115844014,115844572,115844956,115845350,115846335,115847930,11584977…	115836468,115839191,115840472,115840776,115841132,115842085,115842426,115844278,115844662,115845079,115845515,115846412,115848133,115849877,115850069,115850333,115851155,115851358,115852022,115852389,115852726,115853030,115853223,115854517,115854770,115856074,|115836468,115839191,115840472,115840776,115841132,115842085,115842426,115844278,115844662,115845079,115845515,115846412,115848133,11584987…	0.0472243	0.202183	NOTEST	2.09806	0	1	1	no
Fbf1|Fbf1	A2A870	NM_172571|NM_172571	NP_766159|NP_766159	217335|217335	fas-binding factor 1|fas-binding factor 1	uc007mkg.1|uc007mkh.1	chr11|chr11	-|-	116003598|116003598	116029462|116029492	31|31	116003598,116005746,116006738,116006936,116007148,116007749,116008017,116009021,116009217,116009434,116010126,116010432,116010680,116012102,116012332,116012735,116013790,116015266,116016020,116016304,116016697,116017271,116019002,116020202,116021375,116022738,116024631,116025976,116027145,116028446,116028875,|116003598,116005746,116006738,116006936,116007148,116007749,116008017,116009021,11600921…	116004780,116005856,116006856,116007074,116007325,116007935,116008140,116009140,116009357,116009542,116010333,116010533,116010836,116012161,116012427,116012831,116014261,116015366,116016178,116016440,116016814,116017349,116019141,116020253,116021424,116022823,116024673,116026004,116027226,116028542,116029462,|116004780,116005856,116006856,116007074,116007325,116007935,116008140,116009140,11600935…	8.30423	10.649	OK	0.358794	0.407632	0.5779	0.994113	no
Fbf1	A2A870-2			217335	RecName: Full=Fas-binding factor 1; Short=FBF-1;	uc007mkf.1	chr11	-	116003598	116010836	12	116003598,116005746,116006738,116006936,116007148,116007749,116008017,116009021,116009217,116010126,116010432,116010680,	116004780,116005856,116006856,116007074,116007325,116007935,116008140,116009140,116009542,116010333,116010533,116010836,	4.98533	3.14001	OK	-0.666917	-0.343747	0.63125	0.994113	no
Rbbp7	A2A875	NM_009031	NP_033057	245688	histone-binding protein RBBP7	uc009uuf.2	chrX	+	159198303	159213827	10	159198303,159199506,159206783,159207695,159208984,159210136,159211127,159211372,159212484,159213667,	159198639,159199651,159206929,159207869,159209100,159210297,159211254,159211450,159212561,159213827,	13.6994	11.7897	OK	-0.216579	-0.120686	0.88915	0.994113	no
Snx11|Snx11	A2A879	NM_028965|NM_001163389	NP_083241|NP_001156861	74479|74479	sorting nexin-11|sorting nexin-11	uc007lci.2|uc007lcj.2	chr11|chr11	-|-	96628862|96628862	96638869|96638869	9|8	96628862,96631952,96632342,96634095,96634449,96635754,96636687,96638281,96638768,|96628862,96631952,96632342,96634095,96634449,96635754,96638281,96638768,	96630636,96632165,96632438,96634196,96634536,96635809,96636747,96638375,96638869,|96630636,96632165,96632438,96634196,96634536,96635809,96638375,96638869,	11.3338	15.6077	OK	0.461631	0.671109	0.343	0.987068	no
Skap1	A2A881	NM_001033186	NP_001028358	78473	src kinase-associated phosphoprotein 1 isoform	uc007lcf.2	chr11	+	96325904	96620936	13	96325904,96351136,96387356,96402698,96563922,96565376,96569879,96572173,96574330,96584663,96592438,96615344,96619935,	96326064,96351242,96387382,96402800,96564000,96565460,96570004,96572237,96574516,96584711,96592539,96615453,96620936,	0.000165606	0.286236	NOTEST	10.7552	0	1	1	no
Psmb2	A2A882	NM_011970	NP_036100	26445	proteasome subunit beta type-2	uc008utr.2	chr4	+	126354886	126386959	6	126354886,126361365,126364272,126383301,126384797,126386722,	126355089,126361488,126364343,126383464,126384847,126386959,	88.6229	80.6984	OK	-0.135139	-0.199076	0.7777	0.994113	no
Hivep3	A2A884	NM_010657	NP_034787	16656	transcription factor HIVEP3	uc008una.1	chr4	+	119487282	119808016	9	119487282,119669778,119737471,119766568,119776316,119795476,119800880,119804326,119806185,	119487395,119669857,119737668,119772055,119776459,119795652,119800967,119805234,119808016,	3.17605	3.03009	OK	-0.0678747	-0.0559089	0.9386	0.994113	no
Edn2	A2A885	NM_007902	NP_031928	13615	endothelin-2 precursor	uc008unb.1	chr4	+	119834028	119839965	5	119834028,119834475,119835994,119837224,119839241,	119834169,119834632,119836117,119837323,119839965,	0.075321	0.0526801	NOTEST	-0.515795	0	1	1	no
Camta1	A2A891	NM_001081557	NP_001075026	100072	calmodulin-binding transcription activator 1	uc008vyn.2	chr4	-	150433631	151235877	24	150433631,150445534,150448096,150449200,150450685,150451972,150452889,150453795,150457785,150458671,150459668,150460122,150462938,150505650,150512422,150517824,150522518,150537924,150664140,150827392,150960523,151204526,151209922,151235733,	150436964,150445565,150448171,150449394,150450706,150452044,150453136,150453983,150458309,150458987,150459747,150460319,150463090,150505785,150512549,150519677,150522659,150538078,150664212,150827528,150960591,151204645,151209992,151235877,	6.97322	8.8371	OK	0.341748	0.268051	0.70805	0.994113	no
Camta1	A2A891-3	NM_001081557	NP_001075026	100072	calmodulin-binding transcription activator 1	uc008vym.2	chr4	-	150433631	150503604	14	150433631,150445534,150448096,150449200,150450685,150451972,150452889,150453795,150457785,150458671,150459668,150460122,150462938,150503441,	150436964,150445565,150448171,150449394,150450706,150452044,150453136,150453983,150457970,150458987,150459747,150460319,150463090,150503604,	3.77757	4.91244	OK	0.378981	0.164296	0.8379	0.994113	no
Camta1|Camta1	A2A891-4	|	|	100072|100072	RecName: Full=Calmodulin-binding transcription activator 1;|RecName: Full=Calmodulin-binding transcription activator 1;	uc008vyk.2|uc008vyl.2	chr4|chr4	-|-	150433631|150433631	150460319|150482563	10|12	150433631,150448096,150449200,150451972,150452889,150453795,150457785,150458671,150459668,150460122,|150433631,150448096,150449200,150451972,150452889,150453795,150457785,150458671,150459668,150460122,150462938,150482471,	150436964,150448171,150449394,150452044,150453136,150453983,150458309,150458987,150459747,150460319,|150436964,150448171,150449394,150452044,150453136,150453983,150457970,150458987,150459747,150460319,150463090,150482563,	17.7377	22.6338	OK	0.351658	0.346162	0.63065	0.994113	no
Per3|Per3|Per3|Per3	A2A894	NM_011067|NM_011067||NM_011067	NP_035197|NP_035197||NP_035197	18628|18628|18628|18628	period circadian protein homolog 3|period circadian protein homolog 3|SubName: Full=Period homolog 3 (Drosophila);|period circadian protein homolog 3	uc008vye.1|uc008vyg.1|uc012dpx.1|uc012dpy.1	chr4|chr4|chr4|chr4	-|-|-|-	150377763|150385545|150377763|150377763	150418731|150401519|150418731|150418731	21|9|22|21	150377763,150382336,150383358,150384510,150386349,150387650,150392007,150392326,150392960,150398518,150399180,150400221,150402857,150403244,150406021,150407965,150411997,150415380,150416784,150417667,150418216,|150385545,150387650,150392007,150392326,150392960,150398518,150399180,150400221,150401320,|150377763,150382336,150383358,150384510,150386349,150387650,150392007,150392326,150392960,1503985…	150380068,150382487,150383542,150384607,150387041,150387878,150392175,150392442,150393096,150398648,150399309,150400327,150403014,150403351,150406100,150408105,150412046,150415582,150416900,150417813,150418731,|150387038,150387878,150392175,150392442,150393096,150398648,150399309,150400327,150401519,|150380068,150382487,150383542,150384607,150387041,150387881,150392175,150392442,150393096,1503986…	4.81531	10.3519	OK	1.1042	1.27934	0.07505	0.64647	no
Vamp3	A2A895	NM_009498	NP_033524	22319	vesicle-associated membrane protein 3	uc008vyj.1	chr4	-	150421413	150432062	5	150421413,150424103,150425025,150430270,150431982,	150423155,150424155,150425184,150430352,150432062,	19.1757	9.63701	OK	-0.992621	-1.56867	0.0422	0.509673	no
Dnajc11|Dnajc11	A2A8C9	NM_172704|NM_172704	NP_766292|NP_766292	230935|230935	dnaJ homolog subfamily C member 11|dnaJ homolog subfamily C member 11	uc008vys.2|uc008vyt.2	chr4|chr4	+|+	151307828|151307828	151350793|151356068	9|16	151307828,151324502,151326950,151331211,151342607,151343954,151344965,151347588,151347868,|151307828,151324502,151326950,151331211,151342607,151343954,151344965,151347588,151347868,151348305,151351058,151352107,151353380,151353552,151354026,151354811,	151307933,151324632,151327024,151331313,151342736,151344077,151345039,151347778,151350793,|151307933,151324632,151327024,151331313,151342736,151344077,151345039,151347778,151347954,151348422,151351214,151352177,151353438,151353695,151354156,151356068,	19.9549	29.5625	OK	0.567028	0.83868	0.22945	0.922554	no
Thap3	A2A8D4	NM_001145929	NP_001139401	69876	THAP domain-containing protein 3 isoform 2	uc008vyv.2	chr4	-	151356746	151363095	3	151356746,151359777,151362991,	151357461,151359970,151363095,	6.3344	1.37842	OK	-2.2002	-0.923311	0.17295	0.859978	no
0610037L13Rik	A2A8E1			74098	SubName: Full=Novel protein (0610037L13Rik); SubName: Full=Putative uncharacterized protein;	uc008uak.1	chr4	+	107562467	107569720	9	107562467,107562723,107564069,107564559,107564826,107565938,107567477,107568155,107569266,	107562501,107562807,107564126,107564641,107564858,107566016,107567543,107568191,107569720,	6.2565	10.385	OK	0.731078	0.519092	0.467	0.994113	no
Rad54l|Rad54l|Rad54l	A2A8F5	NM_009015|NM_001122959|NM_001122958	NP_033041|NP_001116431|NP_001116430	19366|19366|19366	DNA repair and recombination protein RAD54-like|DNA repair and recombination protein RAD54-like|DNA repair and recombination protein RAD54-like	uc008ugb.2|uc008ugc.2|uc008ugd.2	chr4|chr4|chr4	-|-|-	115769559|115769559|115769559	115796294|115796295|115796294	18|19|19	115769559,115770062,115771089,115771544,115771942,115772241,115772872,115773143,115774433,115778362,115782573,115782922,115783291,115783795,115785085,115791442,115795500,115795666,|115769559,115770062,115771089,115771544,115771942,115772241,115772872,115773143,115774433,115778362,115782573,115782922,115783291,115783795,115785085,115791442,115795500,115795666,115796105,|115769559,115770062,1157710…	115769976,115770226,115771269,115771623,115772066,115772352,115773003,115773218,115774560,115778513,115782698,115783211,115783361,115783931,115785146,115791562,115795587,115796294,|115769976,115770226,115771269,115771623,115772066,115772352,115773003,115773218,115774560,115778513,115782698,115783211,115783361,115783931,115785146,115791562,115795587,115795753,115796295,|115769976,115770226,1157712…	0.283329	0.189221	NOTEST	-0.582408	0	1	1	no
1520402A15Rik	A2A8F6	NM_026547	NP_080823	68075	hypothetical protein LOC68075	uc008ugg.2	chr4	-	115809332	115817221	2	115809332,115816901,	115810439,115817221,	8.67561	14.632	OK	0.754087	1.01157	0.1472	0.817521	no
Pomgnt1	A2A8F7	NM_029786	NP_084062	68273	protein O-linked-mannose	uc008ugi.2	chr4	+	115823122	115832449	21	115823122,115823669,115824424,115824681,115825313,115825467,115826155,115826696,115827146,115827435,115827667,115827833,115828064,115828333,115828490,115828700,115830497,115830756,115831027,115831587,115831784,	115823222,115823848,115824539,115824800,115825379,115825581,115826273,115826824,115827217,115827511,115827751,115827875,115828123,115828406,115828619,115828826,115830562,115830801,115831163,115831697,115832449,	2.43821	1.46617	OK	-0.73377	-0.219576	0.73845	0.994113	no
Pomgnt1	A2A8F9	NM_026651	NP_080927	68273	protein O-linked-mannose	uc008ugj.1	chr4	+	115824035	115832449	21	115824035,115824424,115824681,115825313,115825467,115826155,115826446,115826696,115827146,115827435,115827667,115827833,115828064,115828333,115828490,115828700,115830497,115830756,115831027,115831587,115831784,	115824228,115824539,115824800,115825379,115825581,115826273,115826545,115826824,115827217,115827511,115827751,115827875,115828123,115828406,115828619,115828826,115830562,115830801,115831163,115831697,115832449,	0.223958	0	NOTEST	-Inf	0	1	1	no
Gpr153	A2A8K4	NM_178406	NP_848493	100129	probable G-protein coupled receptor 153	uc008wab.1	chr4	+	151648470	151659446	6	151648470,151653121,151653953,151655874,151656479,151656966,	151648491,151653589,151654383,151656067,151656664,151659446,	2.91368	9.04975	OK	1.63504	2.34833	0.0017	0.0829613	no
Ptprf	A2A8L5	NM_011213	NP_035343	19268	receptor-type tyrosine-protein phosphatase F	uc008ujq.1	chr4	-	117880817	117964002	33	117880817,117882973,117883221,117883605,117883963,117884304,117884568,117884931,117885324,117886061,117886345,117889696,117893097,117895830,117896322,117897103,117897282,117897633,117898403,117899058,117903299,117904090,117907563,117908153,117908517,117910343,117921503,117930093,117941780,117942083,117949953,117957377,117963784,	117882494,117883109,117883376,117883731,117884090,117884483,117884854,117885086,117885444,117886237,117886469,117889794,117893213,117895985,117896541,117897197,117897536,117897731,117898982,117899176,117903493,117904396,117907708,117908290,117909099,117910613,117921614,117930282,117941922,117942229,117950089,117957457,117964002,	17.116	17.2629	OK	0.0123315	0.0187952	0.9776	0.995495	no
Kdm4a|Kdm4a	A2A8L8	NM_001161823|NM_001161823	NP_001155295|NP_001155295	230674|230674	lysine-specific demethylase 4A isoform 1|lysine-specific demethylase 4A isoform 1	uc008ujn.2|uc008ujo.2	chr4|chr4	-|-	117809608|117809608	117852648|117852648	22|22	117809608,117811089,117811474,117814987,117816503,117816977,117818685,117819163,117819602,117821289,117825794,117832738,117834259,117834999,117836983,117837451,117838989,117840989,117842526,117848158,117849999,117852497,|117809608,117811089,117811474,117814987,117816503,117816977,117818685,117819163,117819602,117821289,117825794,117832738,117834259,117834999,117836983,117837451,117838989,11784098…	117810975,117811182,117811594,117815158,117816689,117817086,117818741,117819240,117819807,117821471,117825915,117833109,117834459,117835247,117837121,117837555,117839039,117841183,117842641,117848334,117850181,117852648,|117810975,117811182,117811594,117815158,117816689,117817086,117818741,117819240,117819807,117821471,117825915,117833109,117834459,117835247,117837121,117837555,117839039,11784118…	18.4101	13.0342	OK	-0.498199	-0.729083	0.2991	0.96086	no
Kdm4a	A2A8L9	NM_172382	NP_759014	230674	lysine-specific demethylase 4A isoform 2	uc008ujp.2	chr4	-	117814647	117852648	19	117814647,117816503,117816977,117818685,117819163,117819602,117821289,117825794,117832738,117834259,117834999,117836983,117837451,117838989,117840989,117842526,117848158,117849999,117852497,	117815158,117816689,117817086,117818741,117819240,117819807,117821471,117825915,117833109,117834459,117835247,117837121,117837555,117839039,117841183,117842641,117848334,117850181,117852648,	1.41194	0.907937	OK	-0.637015	-0.210536	0.792	0.994113	no
Gjb3|Gjb3	A2A8M5	NM_008126|NM_001160012	NP_032152|NP_001153484	14620|14620	gap junction beta-3 protein|gap junction beta-3 protein	uc008uus.2|uc008uut.2	chr4|chr4	-|-	127002478|127002478	127006369|127008080	2|2	127002478,127006319,|127002478,127007745,	127004015,127006369,|127004015,127008080,	0.452433	0.053247	NOTEST	-3.08693	0	1	1	no
Gjb4|Gjb4	A2A8M6	NM_008127|NM_008127	NP_032153|NP_032153	14621|14621	gap junction beta-4 protein|gap junction beta-4 protein	uc008uuu.1|uc012dlm.1	chr4|chr4	-|-	127028329|127018347	127031325|127031325	2|3	127028329,127031276,|127018347,127028603,127031276,	127029725,127031325,|127019624,127029725,127031325,	0.331763	0	NOTEST	-Inf	0	1	1	no
Gm13084	A2A8N0	NM_001005371	NP_001005371	381569	oogenesin-like	uc008vqn.2	chr4	-	143399893	143405996	4	143399893,143401400,143402483,143405921,	143400760,143401961,143402794,143405996,	0	0	NOTEST	0	0	1	1	no
Gm13023	A2A8N2			100039315	SubName: Full=MCG116841, isoform CRA_a; SubName: Full=Novel protein similar to oogenesin (Oog) family;	uc007ojr.2	chr12	-	89414032	89420338	3	89414032,89415517,89420183,	89414883,89416093,89420338,	0	0	NOTEST	0	0	1	1	no
Orc1	A2A8R3	NM_011015	NP_035145	18392	origin recognition complex subunit 1 isoform A	uc008ubh.2	chr4	+	108252058	108287436	17	108252058,108261280,108263257,108265897,108267933,108269734,108271927,108272535,108274560,108275992,108276569,108277104,108278132,108278842,108284655,108285673,108286885,	108252180,108261386,108263382,108266076,108268249,108270083,108272029,108272689,108274658,108276094,108276741,108277212,108278282,108278962,108284825,108285761,108287436,	0.111717	9.29074e-05	NOTEST	-10.2318	0	1	1	no
Cc2d1b	A2A8R5	NM_177045	NP_796019	319965	coiled-coil and C2 domain-containing protein 1B	uc008ubm.1	chr4	+	108296055	108306727	23	108296055,108297048,108297450,108298012,108298259,108298642,108298905,108299084,108299278,108299652,108299898,108300435,108300634,108301187,108302178,108302321,108302696,108302882,108303148,108304200,108304439,108305775,108306127,	108296200,108297152,108297609,108298138,108298419,108298758,108298981,108299195,108299409,108299725,108300023,108300553,108300807,108301313,108302237,108302438,108302770,108302941,108303200,108304300,108304530,108305908,108306727,	1.84763	2.50469	OK	0.438956	0.270825	0.7221	0.994113	no
Tmem48	A2A8R9	NM_028355	NP_082631	72787	nucleoporin NDC1	uc008tzt.1	chr4	+	107040388	107086943	18	107040388,107041361,107043866,107046751,107047682,107053202,107054280,107056189,107057390,107059200,107062055,107062826,107063153,107065747,107067602,107068336,107083670,107086630,	107040753,107041482,107043968,107046926,107047821,107053311,107054332,107056325,107057483,107059282,107062211,107063066,107063269,107065798,107067666,107068437,107083831,107086943,	6.84265	3.50789	OK	-0.963949	-1.35587	0.0767	0.654206	no
Glis1	A2A8S0			230587	SubName: Full=GLIS family zinc finger 1; Flags: Fragment;	uc008tzu.1	chr4	+	107107195	107111699	2	107107195,107108244,	107107299,107111699,	0.0393816	0.00818732	NOTEST	-2.26606	0	1	1	no
Glis1	A2A8S1	NM_147221	NP_671754	230587	zinc finger protein GLIS1	uc008tzv.1	chr4	+	107107323	107307664	11	107107323,107108244,107236449,107240223,107287576,107292158,107295707,107300064,107304358,107304866,107307193,	107107502,107108542,107236618,107241106,107287738,107292269,107295840,107300221,107304531,107305034,107307664,	0.607354	0.354106	OK	-0.778355	-0.690309	0.3583	0.992068	no
Yipf1	A2A8S4	NM_145550	NP_663525	230584	protein YIPF1	uc008tzs.1	chr4	+	106987035	107032427	10	106987035,106988367,106991546,107008718,107009041,107013590,107017116,107017613,107023018,107032211,	106987067,106988447,106991710,107008799,107009129,107013707,107017283,107017796,107023143,107032427,	17.5192	31.5282	OK	0.847705	1.1351	0.11055	0.752611	no
4732418C07Rik	A2A8T9	NM_172698	NP_766286	230648	hypothetical protein LOC230648	uc008ufh.1	chr4	+	115412996	115446956	9	115412996,115419062,115425525,115429037,115431413,115434822,115437176,115438997,115446442,	115413145,115419208,115425624,115429148,115431500,115434903,115437288,115439117,115446956,	2.4134	2.16613	OK	-0.15595	-0.0582076	0.93955	0.994113	no
4732418C07Rik	A2A8U0	NM_172698	NP_766286	230648	hypothetical protein LOC230648	uc008uff.1	chr4	+	115410677	115446956	11	115410677,115412996,115419062,115425525,115429037,115431413,115432474,115434822,115437176,115438997,115446442,	115411445,115413145,115419208,115425624,115429148,115431500,115432666,115434903,115437288,115439117,115446956,	2.41928	0.903947	OK	-1.42027	-0.516138	0.48655	0.994113	no
Tmem201	A2A8U2	NM_001025106	NP_001020277	230917	transmembrane protein 201 isoform a	uc008vwz.1	chr4	-	149089483	149112145	11	149089483,149092128,149092759,149093620,149096315,149101335,149102010,149103644,149105171,149105944,149111943,	149091186,149092266,149093053,149093692,149096548,149101539,149102360,149103821,149105366,149106065,149112145,	4.79613	5.29868	OK	0.143762	0.0892383	0.89675	0.994113	no
Tmem201	A2A8U2-2	NM_177672	NP_808340	230917	transmembrane protein 201 isoform b	uc008vxc.1	chr4	-	149098972	149112145	6	149098972,149102010,149103644,149105171,149105944,149111943,	149101539,149102360,149103821,149105366,149106065,149112145,	12.8748	26.7241	OK	1.05359	1.26279	0.07855	0.659068	no
Tmem201	A2A8U2-3	NM_001025106	NP_001020277	230917	transmembrane protein 201 isoform a	uc008vxa.1	chr4	-	149089492	149112145	10	149089492,149092759,149093620,149096315,149101335,149102010,149103644,149105171,149105944,149111943,	149092266,149093053,149093692,149096548,149101539,149102360,149103821,149105366,149106065,149112145,	1.40066	1.51049	OK	0.108909	0.0376414	0.9568	0.994113	no
Srrm1|Srrm1	A2A8V9	NM_001130477|	NP_001123949|	51796|51796	serine/arginine repetitive matrix protein 1|SubName: Full=Serine/arginine repetitive matrix 1;	uc008vge.2|uc008vgg.2	chr4|chr4	-|-	134876398|134878204	134909129|134909129	18|16	134876398,134878204,134879828,134880733,134883006,134884918,134885287,134887635,134888072,134893718,134896417,134896761,134898284,134899778,134900413,134902649,134903029,134909011,|134878204,134879828,134880733,134883006,134884918,134885287,134887635,134888072,134893718,134896417,134896761,134898284,134899778,134900413,134903029,134909011,	134877369,134878414,134880024,134881195,134883138,134884960,134885432,134887722,134888153,134893993,134896522,134896950,134898488,134899894,134900584,134902772,134903119,134909129,|134878414,134880024,134881195,134883138,134884960,134885432,134887722,134888153,134893993,134896519,134896950,134898488,134899894,134902772,134903119,134909129,	12.3806	11.2693	OK	-0.135681	-0.110907	0.87765	0.994113	no
Mknk1|Mknk1|Mknk1	A2A8W8	NM_021461|NM_021461|NM_021461	NP_067436|NP_067436|NP_067436	17346|17346|17346	MAP kinase-interacting serine/threonine-protein|MAP kinase-interacting serine/threonine-protein|MAP kinase-interacting serine/threonine-protein	uc008ufl.1|uc008ufm.1|uc008ufn.1	chr4|chr4|chr4	+|+|+	115511850|115511850|115511850	115551853|115551853|115551853	13|15|14	115511850,115520824,115529636,115532624,115535581,115537143,115539066,115542915,115545815,115547224,115547985,115549185,115550554,|115511850,115518226,115520824,115527506,115529636,115532624,115535581,115537143,115539066,115542915,115545815,115547224,115547985,115549185,115550554,|115511850,115518226,115520824,115529636,115532624,115535581,115537143,115539066,115542915,115545815,115547224,1155479…	115511886,115520967,115529738,115532722,115535661,115537217,115539171,115542971,115545911,115547419,115548150,115549229,115551853,|115511886,115518270,115520967,115527612,115529738,115532722,115535661,115537217,115539171,115542971,115545911,115547419,115548150,115549229,115551853,|115511886,115518270,115520967,115529738,115532722,115535661,115537217,115539171,115542971,115545911,115547419,1155481…	11.1639	12.0167	OK	0.106196	0.153056	0.82545	0.994113	no
Csf3r|Csf3r	A2A8Y3	NM_007782|NM_007782	NP_031808|NP_031808	12986|12986	granulocyte colony-stimulating factor receptor|granulocyte colony-stimulating factor receptor	uc008usd.2|uc012dla.1	chr4|chr4	+|+	125701902|125701902	125721684|125721684	17|15	125701902,125703324,125704560,125707006,125709041,125709355,125711413,125711665,125712542,125713009,125714763,125715271,125716749,125717005,125719903,125720147,125720608,|125701902,125703324,125704560,125707006,125709041,125709355,125712542,125713009,125714763,125715271,125716749,125717005,125719903,125720147,125720608,	125702039,125703423,125704644,125707306,125709165,125709543,125711583,125711819,125712622,125713223,125714952,125715373,125716896,125717140,125719994,125720229,125721684,|125702039,125703423,125704644,125707306,125709165,125709543,125712622,125713223,125714952,125715373,125716896,125717140,125719994,125720229,125721684,	2.44234	1.5306	OK	-0.674164	-0.676418	0.3372	0.982397	no
Mrps15|Mrps15	A2A8Y4	NM_025544|NM_025544	NP_079820|NP_079820	66407|66407	28S ribosomal protein S15, mitochondrial|28S ribosomal protein S15, mitochondrial	uc008usf.1|uc008usg.1	chr4|chr4	+|+	125724171|125724171	125729508|125732780	5|8	125724171,125724677,125725878,125727723,125728568,|125724171,125724677,125725878,125727723,125728568,125730743,125732204,125732623,	125724443,125724722,125725957,125727772,125729508,|125724443,125724722,125725957,125727772,125728653,125730802,125732396,125732780,	25.5493	28.1768	OK	0.141222	0.200361	0.76895	0.994113	no
Oscp1	A2A8Y5	NM_172701	NP_766289	230751	protein OSCP1	uc008ush.1	chr4	+	125735808	125766578	10	125735808,125751048,125753960,125754579,125760125,125760839,125761636,125763786,125764949,125765565,	125736036,125751203,125754128,125754660,125760229,125760968,125761706,125763926,125765013,125766578,	7.29964	6.75274	OK	-0.112352	-0.105255	0.87725	0.994113	no
Osbpl9	A2A8Z1-2	NM_173350	NP_775485	100273	oxysterol-binding protein-related protein 9	uc008uca.2	chr4	-	108733749	108790641	21	108733749,108735069,108735970,108737167,108738228,108738469,108738732,108739519,108740967,108744547,108745418,108745641,108755693,108758931,108759999,108764265,108771107,108772525,108773720,108775101,108790499,	108734937,108735205,108736062,108737246,108738369,108738533,108738843,108739604,108741139,108744633,108745537,108745754,108755853,108759036,108760090,108764304,108771158,108772555,108773768,108775197,108790641,	2.31822	1.78748	OK	-0.375088	-0.100774	0.90075	0.994113	no
Calr4	A2A8Z3	NM_001033226	NP_001028398	108802	calreticulin 4	uc008ucd.1	chr4	+	108907866	108926853	9	108907866,108908378,108911382,108914761,108916656,108917293,108918752,108923931,108926354,	108908237,108908480,108911586,108914856,108916866,108917407,108918896,108924024,108926853,	0.107906	0.184092	NOTEST	0.77065	0	1	1	no
Prdm16	A2A931	NM_027504	NP_081780	70673	PR domain zinc finger protein 16 isoform 1	uc008wbv.1	chr4	-	153690233	154010982	17	153690233,153696379,153697355,153702368,153702772,153708483,153709201,153711751,153714829,153719430,153720103,153722032,153729355,153741286,153850747,153902690,154010831,	153695031,153696554,153697589,153702543,153702942,153708561,153709371,153711836,153716246,153719584,153720251,153722243,153729458,153741421,153850795,153903040,154010982,	0.00435316	0.000921326	NOTEST	-2.24028	0	1	1	no
Prdm16	A2A933	NM_027504	NP_081780	70673	PR domain zinc finger protein 16 isoform 1	uc008wbt.1	chr4	-	153690233	153716246	9	153690233,153696379,153697355,153702368,153702772,153708483,153709201,153711751,153714829,	153695031,153696554,153697589,153702543,153702942,153708561,153709371,153711839,153716246,	0.0328231	0.251443	NOTEST	2.93745	0	1	1	no
Prdm16	A2A934	NM_001177995	NP_001171466	70673	PR domain zinc finger protein 16 isoform 2	uc008wbw.1	chr4	-	153690233	154010982	16	153690233,153697355,153702368,153702772,153708483,153709201,153711751,153714829,153719430,153720103,153722032,153729355,153741286,153850747,153902690,154010831,	153695031,153697589,153702543,153702942,153708561,153709371,153711836,153716246,153719584,153720251,153722243,153729458,153741424,153850798,153903040,154010982,	0.233796	0.0755604	NOTEST	-1.62955	0	1	1	no
Prdm16	A2A935	NM_027504	NP_081780	70673	PR domain zinc finger protein 16 isoform 1	uc008wbu.1	chr4	-	153690233	154010982	17	153690233,153696379,153697355,153702368,153702772,153708483,153709201,153711751,153714829,153719430,153720103,153722032,153729355,153741286,153850747,153902690,154010831,	153695031,153696554,153697589,153702543,153702942,153708561,153709371,153711836,153716246,153719584,153720251,153722243,153729458,153741424,153850795,153903040,154010982,	0.105898	0.214269	NOTEST	1.01675	0	1	1	no
Prdm16	A2A935-2	NM_001177995	NP_001171466	70673	PR domain zinc finger protein 16 isoform 2	uc008wbx.1	chr4	-	153690233	154010982	16	153690233,153697355,153702368,153702772,153708483,153709201,153711751,153714829,153719430,153720103,153722032,153729355,153741286,153850747,153902690,154010831,	153695031,153697589,153702543,153702942,153708561,153709371,153711839,153716246,153719584,153720251,153722243,153729458,153741424,153850798,153903040,154010982,	1.04435	0.714816	OK	-0.546959	-0.29318	0.7086	0.994113	no
Actrt2	A2A936	NM_028513	NP_082789	73353	actin-related protein T2	uc008wca.2	chr4	-	154040536	154041976	1	154040536,	154041976,	0	0	NOTEST	0	0	1	1	no
Cyp4a12a	A2A973	NM_177406	NP_803125	277753	cytochrome P450 4A12A	uc008uer.1	chr4	+	114971650	115005420	12	114971650,114973306,114974060,114974515,114998794,114999232,114999818,115000019,115000310,115001317,115001530,115004438,	114971921,114973448,114974105,114974643,114998919,114999387,114999925,115000210,115000444,115001382,115001607,115005420,	0.0715078	0.012337	NOTEST	-2.53511	0	1	1	no
Cyp4a12b	A2A974	NM_172306	NP_758510	13118	cytochrome P450, family 4, subfamily a family	uc008ues.1	chr4	+	115084228	115111639	12	115084228,115085861,115086615,115087074,115105046,115105485,115106071,115106272,115106563,115107572,115107784,115110661,	115084476,115086003,115086660,115087202,115105171,115105640,115106178,115106463,115106697,115107637,115107861,115111639,	0.0844424	0.0499493	NOTEST	-0.757504	0	1	1	no
Nipal3	A2A987	NM_028995	NP_083271	74552	NIPA-like protein 3	uc008vgn.1	chr4	-	135001334	135050419	13	135001334,135003045,135019700,135021602,135022761,135024420,135027799,135030238,135033347,135035450,135038386,135046847,135050344,	135001660,135003320,135019795,135021666,135022850,135024556,135027896,135030384,135033407,135035622,135038455,135047197,135050419,	0.0395724	0	NOTEST	-Inf	0	1	1	no
Nipal3	A2A988	NM_028995	NP_083271	74552	NIPA-like protein 3	uc008vgo.1	chr4	-	135004815	135050419	12	135004815,135019700,135021602,135022761,135024420,135027799,135030238,135033347,135035450,135038386,135046847,135050344,	135008487,135019795,135021666,135022850,135024556,135027896,135030384,135033407,135035622,135038455,135047197,135050419,	14.8337	24.6637	OK	0.733509	1.06413	0.12555	0.783914	no
A330049M08Rik|A330049M08Rik|A330049M08Rik|A330049M08Rik	A2A989	NM_001168498|NM_181047|NM_001168500|NM_145555	NP_001161970|NP_851390|NP_001161972|NP_663530	230822|230822|230822|230822	myelin glycoprotein 11|myelin glycoprotein 11|myelin glycoprotein 11|myelin glycoprotein 11	uc008vgh.2|uc008vgi.2|uc008vgk.2|uc008vgl.2	chr4|chr4|chr4|chr4	-|-|-|-	134925491|134925491|134925491|134925491	134941587|134941587|134954142|134954142	5|5|5|5	134925491,134927791,134932905,134936566,134941444,|134925491,134927791,134932905,134936566,134941444,|134925491,134927791,134932905,134936566,134953797,|134925491,134927791,134932905,134936566,134953797,	134926625,134927876,134932991,134936753,134941587,|134926625,134927876,134932988,134936753,134941587,|134926625,134927876,134932991,134936753,134954142,|134926625,134927876,134932988,134936753,134954142,	0.774477	0.190483	OK	-2.02356	-1.26955	0.165	0.846125	no
A330049M08Rik	A2A992	NM_181047	NP_851390	230822	myelin glycoprotein 11	uc008vgj.2	chr4	-	134925491	134954142	6	134925491,134927791,134932905,134936036,134936566,134953797,	134926625,134927876,134932988,134936207,134936753,134954142,	0	0.0622485	NOTEST	Inf	0	1	1	no
1700024P16Rik|1700024P16Rik	A2A995	NM_001162980|	NP_001156452|	242594|242594	hypothetical protein LOC242594|RecName: Full=Uncharacterized protein C1orf168 homolog;	uc012dhx.1|uc012dhy.1	chr4|chr4	+|+	104586060|104586060	104689468|104689468	21|20	104586060,104617708,104621278,104623457,104632371,104651590,104658860,104660754,104661568,104662802,104668302,104668505,104671930,104673025,104674726,104676477,104683055,104685892,104688214,104688456,104688735,|104586060,104617775,104621278,104623457,104651590,104658860,104660754,104661568,104662802,104668302,104668505,104671930,104673025,104674726,104676477,104683055,104685892,104688214,10468845…	104586295,104618456,104621437,104623491,104632449,104651691,104658895,104660786,104661671,104662962,104668417,104668546,104671994,104673124,104674758,104676550,104683142,104685986,104688371,104688490,104689468,|104586295,104618456,104621437,104623491,104651691,104658895,104660786,104661671,104662962,104668417,104668546,104671994,104673124,104674758,104676550,104683142,104685986,104688371,10468849…	0.19801	0.233983	NOTEST	0.240831	0	1	1	no
C8a	A2A996	NM_146148	NP_666260	230558	complement component C8 alpha chain precursor	uc008tya.2	chr4	-	104488284	104549003	11	104488284,104494584,104499273,104500559,104518499,104526346,104529014,104533897,104535200,104538058,104548884,	104490265,104494816,104499431,104500685,104518740,104526547,104529204,104534045,104535345,104538152,104549003,	0.000102027	0.000104555	NOTEST	0.0353097	0	1	1	no
C8a	A2A998			230558	SubName: Full=Complement component 8, alpha polypeptide;	uc008tyb.2	chr4	-	104488284	104549003	10	104488284,104494584,104499273,104500559,104518499,104526346,104529014,104533897,104535200,104548884,	104490265,104494816,104499431,104500685,104518740,104526547,104529204,104534045,104535345,104549003,	0.0157963	0.00812368	NOTEST	-0.959382	0	1	1	no
Dmrta2	A2A9A2	NM_172296	NP_758500	242620	doublesex- and mab-3-related transcription	uc008ucv.1	chr4	+	109650629	109656289	3	109650629,109652459,109654209,	109650941,109653014,109656289,	1.93849	1.64926	OK	-0.233115	-0.286184	0.7041	0.994113	no
Sec14l1	A2A9B9	NM_028777	NP_083053	74136	SEC14-like 1 isoform 1	uc007mnb.2	chr11	+	116976485	117020582	17	116976485,116978473,117002731,117002975,117004600,117005094,117006162,117008421,117009848,117010459,117011472,117011917,117014457,117016533,117017674,117018114,117020067,	116976665,116978566,117002881,117003107,117004729,117005329,117006272,117008611,117009937,117010530,117011644,117012052,117014592,117016785,117017853,117018216,117020582,	20.7746	22.9891	OK	0.146126	0.0929688	0.89345	0.994113	no
Szt2	A2A9C3	NM_198170	NP_937813	230676	protein SZT2	uc012djw.1	chr4	-	118035349	118081868	72	118035349,118036220,118037206,118037444,118037953,118038232,118038706,118041784,118041948,118042222,118044424,118044726,118044934,118045121,118045559,118045808,118046029,118046348,118046563,118046777,118047595,118048062,118048333,118048647,118048937,118049207,118050268,118050471,118050670,118050852,118052771,118053958,118055188,118055562,118055751,118055915,118056409,118056785,118057076,118057299…	118036076,118036289,118037323,118037850,118038076,118038386,118038920,118041859,118042029,118042313,118044624,118044852,118045014,118045389,118045736,118045909,118046160,118046481,118046661,118046944,118047729,118048230,118048498,118048732,118049102,118049326,118050380,118050577,118050773,118051005,118052901,118054058,118055390,118055634,118055839,118056083,118056595,118056849,118057184,118057441…	6.02686	6.48404	OK	0.105485	0.145276	0.8389	0.994113	no
Szt2	A2A9C3-2	NM_198170	NP_937813	230676	protein SZT2	uc012djx.1	chr4	-	118035349	118081868	72	118035349,118036220,118037206,118037444,118037953,118038232,118038706,118041784,118041948,118042222,118044424,118044726,118044934,118045121,118045559,118045808,118046029,118046348,118046563,118046777,118047595,118048062,118048333,118048647,118048937,118049207,118050268,118050474,118050670,118050852,118052771,118053958,118055188,118055562,118055751,118055915,118056409,118056785,118057076,118057299…	118036076,118036289,118037323,118037850,118038076,118038386,118038920,118041859,118042029,118042313,118044624,118044852,118045014,118045389,118045736,118045909,118046160,118046481,118046661,118046944,118047729,118048230,118048498,118048732,118049102,118049326,118050380,118050577,118050773,118051005,118052901,118054058,118055390,118055634,118055839,118056083,118056595,118056849,118057184,118057441…	0.00100242	0.00139253	NOTEST	0.474221	0	1	1	no
Med8	A2A9C4	NM_020000	NP_064384	80509	mediator of RNA polymerase II transcription	uc008ujw.1	chr4	+	118081941	118088387	7	118081941,118083489,118084262,118084956,118085268,118086231,118087328,	118081991,118083608,118084407,118085097,118085350,118086480,118088387,	8.41048	6.69459	OK	-0.329192	-0.397489	0.57675	0.994113	no
Cdc20|Cdc20	A2A9D2	NM_023223|NM_023223	NP_075712|NP_075712	107995|107995	cell division cycle protein 20 homolog|cell division cycle protein 20 homolog	uc008ukc.2|uc008ukd.2	chr4|chr4	-|-	118105505|118106568	118109948|118109948	10|8	118105505,118106085,118107355,118108077,118108381,118108573,118108864,118109114,118109298,118109545,|118106568,118108077,118108381,118108573,118108864,118109114,118109298,118109545,	118105746,118106203,118107481,118108306,118108476,118108770,118108993,118109211,118109447,118109948,|118107481,118108306,118108476,118108770,118108993,118109211,118109447,118109948,	2.08161	1.06496	OK	-0.966895	-0.418121	0.57685	0.994113	no
Mpl	A2A9D4			17480	SubName: Full=Myeloproliferative leukemia virus oncogene;	uc012dka.1	chr4	-	118115021	118130100	10	118115021,118116621,118121150,118121485,118127063,118127722,118128249,118129280,118129712,118129997,	118116285,118116709,118121293,118121667,118127190,118127885,118128548,118129459,118129845,118130100,	0.0301708	0.0626724	NOTEST	1.05468	0	1	1	no
Gpn2	A2A9E9	NM_133884	NP_598645	100210	GPN-loop GTPase 2	uc008vdb.2	chr4	+	133140287	133147650	5	133140287,133141824,133144414,133145681,133147240,	133140784,133141981,133144575,133145812,133147650,	11.0084	8.98122	OK	-0.293617	-0.442323	0.58205	0.994113	no
Fam46b	A2A9F1	NM_175307	NP_780516	100342	hypothetical protein LOC100342	uc008vct.2	chr4	+	133036047	133043855	2	133036047,133041998,	133036478,133043855,	2.26271	0.119908	OK	-4.23805	-3.88678	0.0018	0.0861746	no
1810019J16Rik|1810019J16Rik	A2A9F4	NM_133707|NM_001083916	NP_598468|NP_001077385	69073|69073	hypothetical protein LOC69073|hypothetical protein LOC69073	uc008vcw.1|uc008vcx.1	chr4|chr4	+|+	133074877|133074877	133086705|133086705	4|4	133074877,133083856,133085745,133086201,|133074877,133083856,133085745,133086201,	133074967,133084924,133085820,133086705,|133075026,133084924,133085820,133086705,	0.21438	0.30165	NOTEST	0.492704	0	1	1	no
Nudc	A2A9F5	NM_010948	NP_035078	18221	nuclear migration protein nudC	uc012dmm.1	chr4	-	133088456	133101942	8	133088456,133089109,133089320,133090142,133091424,133091582,133097053,133101719,	133088714,133089228,133089404,133090457,133091490,133091786,133097131,133101942,	109.834	106.372	OK	-0.0462024	-0.0786592	0.92485	0.994113	no
Nr0b2	A2A9F6	NM_011850	NP_035980	23957	nuclear receptor subfamily 0 group B member 2	uc008vcz.1	chr4	+	133109304	133112451	2	133109304,133111909,	133109880,133112451,	0.055257	0	NOTEST	-Inf	0	1	1	no
Fam159a	A2A9G7	NM_001099303	NP_001092773	545667	membrane protein FAM159A	uc008ubb.1	chr4	-	108040381	108055954	3	108040381,108049951,108055766,	108040646,108050091,108055954,	0.242357	0	NOTEST	-Inf	0	1	1	no
Lyzl6	A2A9H7	NM_027083	NP_081359	69444	lysozyme-like protein 6 precursor	uc007lvl.1	chr11	-	103492388	103500188	5	103492388,103495213,103496308,103498071,103500047,	103492705,103495292,103496467,103498257,103500188,	0.0760904	0	NOTEST	-Inf	0	1	1	no
Gosr2	A2A9H9	NM_019650	NP_062624	56494	Golgi SNAP receptor complex member 2	uc007lvo.2	chr11	-	103538162	103559024	6	103538162,103545105,103547895,103548838,103550568,103558943,	103540711,103545246,103548028,103548947,103550633,103559024,	35.0893	31.5405	OK	-0.153829	-0.243341	0.7444	0.994113	no
Skint11	A2A9I2	NM_177669	NP_808337	230623	selection and upkeep of intraepithelial T-cells	uc008uea.1	chr4	+	113835988	113917633	4	113835988,113864079,113901372,113917150,	113836139,113864160,113901477,113917633,	0	0	NOTEST	0	0	1	1	no
Dmrtb1	A2A9I7	NM_019872	NP_063925	56296	doublesex- and mab-3-related transcription	uc008tzy.2	chr4	-	107348894	107356767	4	107348894,107351857,107353250,107356184,	107349674,107352080,107353459,107356767,	0.112615	0.0601678	NOTEST	-0.90433	0	1	1	no
Ccdc21	A2A9K2	NM_144527	NP_653110	70012	coiled-coil domain-containing protein 21	uc008ved.2	chr4	-	133685772	133743000	14	133685772,133688146,133689983,133693485,133694749,133703924,133704523,133708018,133709723,133710177,133711591,133723203,133728727,133742857,	133687354,133688372,133690091,133693536,133694843,133704079,133704676,133708204,133709841,133710311,133712286,133723356,133728795,133743000,	4.46492	3.9879	OK	-0.163003	-0.162424	0.82095	0.994113	no
Ccdc21	A2A9K3	NM_144527	NP_653110	70012	coiled-coil domain-containing protein 21	uc008vee.2	chr4	-	133685772	133743000	14	133685772,133688146,133689983,133693485,133694749,133703924,133704523,133708018,133709723,133710177,133711591,133723203,133728727,133742857,	133687354,133688372,133690091,133693536,133694843,133704079,133704676,133708204,133709841,133710305,133712286,133723356,133728795,133743000,	0.388692	0.00270793	NOTEST	-7.16529	0	1	1	no
Cnksr1	A2A9K7	NM_001081047	NP_001074516	194231	connector enhancer of kinase suppressor of ras	uc008vei.1	chr4	-	133783956	133794314	21	133783956,133784853,133785120,133785296,133785500,133786094,133786326,133787955,133788552,133788661,133788908,133789054,133789200,133789616,133789782,133790403,133790584,133791023,133791785,133792074,133794171,	133784499,133785035,133785205,133785358,133785577,133786166,133786400,133788128,133788583,133788768,133788967,133789116,133789302,133789679,133789842,133790508,133790626,133791108,133791967,133792232,133794314,	0.494977	0.243231	NOTEST	-1.02503	0	1	1	no
Pdik1l	A2A9L1			230809	SubName: Full=PDLIM1 interacting kinase 1 like; Flags: Fragment;	uc008ver.1	chr4	-	133839488	133843168	2	133839488,133843075,	133840462,133843168,	0.0390442	0.124527	NOTEST	1.67328	0	1	1	no
Dock7	A2A9M5	NM_026082	NP_080358	67299	dedicator of cytokinesis protein 7	uc008tuo.1	chr4	-	98603355	98676030	31	98603355,98607584,98609280,98611330,98611818,98612175,98613319,98622006,98624752,98625667,98628027,98628891,98632982,98633913,98636320,98637485,98639817,98640053,98642563,98644554,98651380,98654014,98655693,98655907,98658054,98659059,98660337,98667723,98670442,98674622,98675943,	98603991,98607752,98609387,98611474,98612055,98612265,98613454,98622138,98624896,98625860,98628128,98629050,98633135,98634048,98636417,98637582,98639953,98640236,98642718,98644724,98651520,98654185,98655807,98656048,98658150,98659149,98660427,98667893,98670607,98674854,98676030,	1.08897	0.850299	OK	-0.356927	-0.166697	0.8647	0.994113	no
Cdk11b	A2A9P5	NM_007661	NP_031687	12537	cell division protein kinase 11	uc008wea.1	chr4	+	154998977	155024041	20	154998977,154999639,155000882,155002804,155004302,155008197,155012628,155013702,155013885,155014855,155015623,155016593,155021591,155021970,155022391,155022594,155022825,155023120,155023530,155023800,	154999050,154999763,155000998,155002932,155004441,155008334,155012751,155013798,155014050,155014921,155015799,155016684,155021713,155022076,155022513,155022702,155022942,155023269,155023720,155024041,	22.3235	19.3196	OK	-0.208497	-0.236576	0.7317	0.994113	no
Cdk11b|Cdk11b	A2A9P6	|NM_007661	|NP_031687	12537|12537	SubName: Full=Cell division cycle 2-like 1;|cell division protein kinase 11	uc008web.1|uc008wec.1	chr4|chr4	+|+	154998977|154998991	155024041|155024041	20|19	154998977,154999639,155000882,155002804,155004302,155008197,155012628,155013702,155013885,155014855,155015623,155016593,155021591,155021970,155022391,155022594,155022825,155023120,155023530,155023800,|154998991,155000882,155002804,155004302,155008197,155012628,155013702,155013888,155014855,155015623,155016593,155021591,155021970,155022391,155022594,155022825,155023120,155023530,155023800,	154999050,154999882,155000998,155002932,155004441,155008334,155012751,155013798,155014050,155014921,155015799,155016684,155021713,155022076,155022513,155022702,155022942,155023269,155023720,155024041,|154999763,155000998,155002932,155004441,155008334,155012751,155013798,155014050,155014921,155015799,155016684,155021713,155022076,155022513,155022702,155022942,155023269,155023720,155024041,	20.0496	8.32664	OK	-1.26777	-1.16804	0.11	0.751503	no
Mmp23	A2A9P7	NM_011985	NP_036115	26561	matrix metalloproteinase-23 precursor	uc008wed.1	chr4	-	155024763	155027493	8	155024763,155025115,155025347,155025539,155026093,155026330,155026557,155027136,	155024992,155025242,155025458,155025704,155026261,155026470,155026694,155027493,	0.473516	0.670126	OK	0.501017	0.416756	0.5664	0.994113	no
Nrd1	A2A9Q1	NM_146150	NP_666262	230598	nardilysin precursor	uc008ubw.1	chr4	+	108673409	108734376	31	108673409,108686114,108690443,108691562,108696808,108700040,108701355,108705054,108705894,108707285,108710579,108712262,108712460,108712789,108715980,108717152,108719199,108720201,108721671,108723443,108726501,108727530,108728894,108729114,108730863,108731186,108731589,108732376,108732673,108733373,108733540,	108673769,108686445,108690525,108691716,108696882,108700136,108701478,108705112,108705968,108707355,108710657,108712383,108712519,108712844,108716085,108717276,108719286,108720321,108721723,108723594,108726629,108727693,108728926,108729253,108730911,108731239,108731673,108732467,108732790,108733463,108734376,	30.0853	22.3585	OK	-0.428236	-0.528523	0.4757	0.994113	no
Mageb4	A2A9R3	NM_001033492	NP_001028664	434903	melanoma antigen, family B, 4	uc009tse.1	chrX	-	83495594	83501558	3	83495594,83500678,83501466,	83497821,83500760,83501558,	0	0	NOTEST	0	0	1	1	no
Elavl3	A2A9R8	NM_010487	NP_034617	15571	ELAV-like protein 3	uc009ono.2	chr9	-	21827254	21856467	6	21827254,21830616,21830951,21840755,21841084,21856033,	21829156,21830842,21831105,21840859,21841301,21856467,	7.68829	5.03993	OK	-0.60926	-0.216702	0.7736	0.994113	no
Elavl2	A2A9S3	NM_207686	NP_997569	15569	ELAV-like protein 2 isoform 3	uc008tor.2	chr4	-	90925356	91043187	5	90925356,90930682,90947904,90975301,91042626,	90927677,90930836,90948008,90975545,91043187,	0.0263131	0.225351	NOTEST	3.09832	0	1	1	no
Agbl4	A2A9S7	NM_001048189	NP_001041654	78933	cytosolic carboxypeptidase 6 isoform 2	uc008udb.1	chr4	+	110070395	111239615	9	110070395,110151069,110252655,110628171,110791429,111003844,111199188,111219787,111239222,	110070510,110151192,110252780,110628266,110791646,111003884,111199278,111219902,111239615,	0	0.30353	NOTEST	Inf	0	1	1	no
Mrpl45	A2A9T8	NM_025927	NP_080203	67036	39S ribosomal protein L45, mitochondrial	uc007ldx.2	chr11	+	97177029	97191234	8	97177029,97178060,97182756,97185164,97187022,97188095,97189399,97189795,	97177253,97178238,97182874,97185263,97187071,97188245,97189573,97191234,	11.0608	15.5906	OK	0.495213	0.775928	0.30965	0.966651	no
Gm13011	A2A9U8	NM_001126318	NP_001119790	242711	hypothetical protein LOC242711	uc012dnj.1	chr4	-	136957468	136965706	8	136957468,136958389,136959714,136960299,136961495,136961750,136964039,136965634,	136957560,136958597,136959844,136960436,136961630,136961848,136964125,136965706,	0	0	NOTEST	0	0	1	1	no
Slc25a19	A2A9V5			67283	SubName: Full=Solute carrier family 25 (Mitochondrial deoxynucleotide carrier), member 19;	uc007mih.1	chr11	-	115476296	115489453	6	115476296,115477834,115482190,115485185,115485512,115489378,	115476905,115477965,115482361,115485341,115485682,115489453,	0.149569	0.880206	OK	2.55703	0.351816	0.6215	0.994113	no
Mrps7	A2A9W4	NM_025305	NP_079581	50529	28S ribosomal protein S7, mitochondrial	uc007mia.1	chr11	+	115465464	115468938	5	115465464,115466034,115466336,115467283,115468131,	115465557,115466226,115466400,115467451,115468938,	30.6315	43.3195	OK	0.499999	0.839047	0.2971	0.960383	no
Gga3	A2A9W7	NM_173048	NP_766636	260302	ADP-ribosylation factor-binding protein GGA3	uc011yho.1	chr11	-	115445568	115465220	16	115445568,115447399,115447629,115448309,115448719,115449249,115450169,115450368,115451709,115452200,115452576,115452943,115453745,115456019,115456222,115465141,	115447154,115447510,115447799,115448515,115449030,115449317,115450286,115450450,115451847,115452281,115452680,115453067,115453844,115456095,115456307,115465220,	0.150634	1.71794	OK	3.51156	0.674419	0.37885	0.994113	no
Hn1	A2A9X3	NM_008258	NP_032284	15374	hematological and neurological expressed 1	uc007mhv.1	chr11	-	115358666	115375684	5	115358666,115361979,115363318,115364345,115375533,	115359613,115361998,115363416,115364488,115375684,	43.3006	65.4158	OK	0.595253	0.997497	0.2162	0.910873	no
Nt5c	A2A9X6	NM_015807	NP_056622	50773	5'(3')-deoxyribonucleotidase, cytosolic type	uc007mhu.1	chr11	-	115351739	115353128	5	115351739,115352166,115352451,115352584,115352920,	115352058,115352281,115352512,115352685,115353128,	34.3385	50.7666	OK	0.564053	0.68772	0.3296	0.975891	no
Armc7	A2A9X7	NM_177778	NP_808446	276905	armadillo repeat-containing protein 7	uc007mht.1	chr11	+	115336990	115351780	3	115336990,115337435,115350026,	115337341,115337579,115351780,	2.8052	7.14471	OK	1.34877	1.0022	0.1904	0.882772	no
Slc16a5|Slc16a5	A2A9X8	|	|	217316|217316	SubName: Full=Novel protein; Flags: Fragment;|SubName: Full=Novel protein; Flags: Fragment;	uc007mhs.1|uc011yhl.1	chr11|chr11	+|+	115325883|115323786	115335712|115335712	3|4	115325883,115330546,115333984,|115323786,115326227,115330546,115333984,	115326371,115331462,115335712,|115324121,115326371,115331462,115335712,	0.0995717	0.37727	NOTEST	1.92179	0	1	1	no
Slc16a5|Slc16a5	A2A9X9	|	|	217316|217316	SubName: Full=Novel protein;|SubName: Full=Novel protein;	uc007mhq.1|uc007mhr.1	chr11|chr11	+|+	115323786|115325113	115335712|115335712	2|3	115323786,115333984,|115325113,115326227,115333984,	115324121,115335712,|115325285,115326371,115335712,	0.026973	0.0498466	NOTEST	0.88598	0	1	1	no
Pdzk1ip1|Pdzk1ip1	A2A9Y9	NM_026018|NM_001164558	NP_080294|NP_001158030	67182|67182	PDZK1-interacting protein 1 isoform 2|PDZK1-interacting protein 1 isoform 2	uc008ueo.2|uc012djc.1	chr4|chr4	+|+	114761312|114761312	114766499|114766499	5|5	114761312,114761643,114763746,114765525,114766080,|114761312,114761684,114763746,114765525,114766080,	114761411,114761817,114763855,114765621,114766499,|114761381,114761817,114763855,114765621,114766499,	0.313419	0.600514	OK	0.938107	0.639424	0.3577	0.991842	no
Dmd	A2A9Z0	NM_007868	NP_031894	13405	dystrophin	uc009tri.2	chrX	+	80194208	82450389	79	80194208,80381966,80591600,80596764,80620397,80626523,80735165,80872600,80873905,80909386,80910386,80923617,80937106,80959441,80959638,80967206,80974659,81000715,81017873,81026867,81031473,81047585,81048644,81051464,81052674,81058813,81063470,81073293,81075758,81101044,81123385,81123814,81126617,81132401,81150286,81151327,81153719,81167805,81170190,81173183,81174141,81200301,81210007,81267603,815…	80194486,80382028,80591693,80596842,80620490,80626696,80735284,80872785,80874037,80909575,80910568,80923768,80937226,80959543,80959746,80967386,80974835,81000839,81017961,81027109,81031654,81047731,81048857,81051578,81052830,81058984,81063653,81073428,81075908,81101206,81123496,81123988,81126773,81132572,81150466,81151456,81153890,81167928,81170328,81173336,81174324,81200496,81210180,81267751,815…	0.58217	1.29298	OK	1.15118	0.758147	0.28115	0.951753	no
Dmd	A2A9Z2			13405	SubName: Full=Dystrophin, muscular dystrophy;	uc009trp.2	chrX	+	82293657	82450389	18	82293657,82299309,82335155,82350482,82352918,82355281,82384666,82387064,82389367,82390249,82394468,82395551,82398365,82423042,82424037,82435948,82442842,82447809,	82293798,82299371,82335230,82350684,82353004,82355439,82384833,82387176,82389504,82390288,82394534,82395617,82398524,82423286,82424161,82436041,82442874,82450389,	7.93534	5.56249	OK	-0.51256	-0.505846	0.45765	0.994113	no
Hoxb13	A2A9Z4	NM_008267	NP_032293	15408	homeobox protein Hox-B13	uc007lbk.1	chr11	+	96055674	96057913	2	96055674,96057286,	96056360,96057913,	0.137279	0.2467	NOTEST	0.84565	0	1	1	no
Hoxb9	A2A9Z6	NM_008270	NP_032296	15417	homeobox protein Hox-B9	uc007lbn.1	chr11	+	96132643	96137907	2	96132643,96135937,	96133372,96137907,	6.13924e-06	5.45687e-06	NOTEST	-0.169986	0	1	1	no
Hoxb8|Hoxb8	A2A9Z8	NM_010461|NM_010461	NP_034591|NP_034591	15416|15416	homeobox protein Hox-B8|homeobox protein Hox-B8	uc007lbp.1|uc007lbq.1	chr11|chr11	+|+	96143218|96143218	96146629|96146639	2|2	96143218,96145479,|96143218,96145476,	96144700,96146629,|96144700,96146639,	0	0	NOTEST	0	0	1	1	no
Hoxb6	A2AA00	NM_008269	NP_032295	15414	homeobox protein Hox-B6	uc007lbt.1	chr11	+	96160484	96162883	2	96160484,96161982,	96160905,96162883,	0	0	NOTEST	0	0	1	1	no
Hoxb5	A2AA01	NM_008268	NP_032294	15413	homeobox protein Hox-B5	uc007lbu.2	chr11	+	96164825	96167435	2	96164825,96166203,	96165489,96167435,	0	0	NOTEST	0	0	1	1	no
St6galnac1	A2AA22	NM_011371	NP_035501	20445	alpha-N-acetylgalactosaminide	uc011yic.1	chr11	-	116626338	116636821	9	116626338,116627386,116627572,116627851,116628291,116628994,116629258,116630184,116636600,	116627236,116627486,116627662,116627955,116628430,116629133,116629427,116630683,116636821,	0	0	NOTEST	0	0	1	1	no
St6galnac1|St6galnac1	A2AA23	NM_011371|NM_011371	NP_035501|NP_035501	20445|20445	alpha-N-acetylgalactosaminide|alpha-N-acetylgalactosaminide	uc007mme.1|uc011yib.1	chr11|chr11	-|-	116626338|116600307	116636821|116636821	9|9	116626338,116627386,116627572,116627851,116628291,116628994,116629258,116630184,116636600,|116600307,116627386,116627572,116627851,116628291,116628994,116629258,116630184,116636600,	116627236,116627486,116627662,116627955,116628430,116629166,116629427,116630683,116636821,|116600567,116627486,116627662,116627955,116628430,116629166,116629427,116630683,116636821,	0.0402534	0	NOTEST	-Inf	0	1	1	no
1110005A03Rik|1110005A03Rik	A2AA28	NM_028865|	NP_083141|	74319|74319	hypothetical protein LOC74319|RecName: Full=UPF0563 protein C17orf95 homolog;	uc007mml.2|uc007mmm.2	chr11|chr11	+|+	116704828|116704828	116711054|116711674	5|3	116704828,116709567,116710214,116710529,116710703,|116704828,116709567,116710214,	116705088,116709672,116710452,116710614,116711054,|116705088,116709672,116711674,	8.54939	16.9259	OK	0.98534	0.499827	0.5705	0.994113	no
Srsf2	A2AA29	NM_011358	NP_035488	20382	serine/arginine-rich splicing factor 2	uc007mmn.2	chr11	-	116711210	116714408	3	116711210,116713334,116713881,	116712275,116713645,116714408,	59.6177	46.6378	OK	-0.35424	-0.461254	0.5103	0.994113	no
Guca2a	A2AA36	NM_008190	NP_032216	14915	guanylin precursor	uc008umv.1	chr4	+	119310336	119312070	3	119310336,119311206,119311815,	119310430,119311417,119312070,	0.201808	0	NOTEST	-Inf	0	1	1	no
Gna13	A2AA49	NM_010303	NP_034433	14674	guanine nucleotide-binding protein subunit	uc007mce.1	chr11	+	109224107	109262683	4	109224107,109226849,109253659,109257227,	109224570,109227076,109253710,109262683,	21.0846	8.74277	OK	-1.27003	-1.70751	0.01685	0.334947	no
Phf15|Phf15	A2AA60	NM_199299|NM_199299	NP_955003|NP_955003	76901|76901	protein Jade-2|protein Jade-2	uc007iuq.1|uc007iur.1	chr11|chr11	-|-	51626957|51626957	51670983|51670983	12|13	51626957,51631998,51634580,51638444,51640060,51641767,51643917,51644754,51649074,51660107,51662495,51670812,|51626957,51631998,51634580,51638444,51640060,51641767,51643917,51644754,51649074,51660107,51662495,51668381,51670812,	51631202,51632130,51634698,51638909,51640177,51641935,51644129,51644915,51649232,51660202,51662553,51670983,|51631202,51632130,51634698,51638909,51640177,51641935,51644129,51644915,51649232,51660202,51662553,51668469,51670983,	14.8984	17.7617	OK	0.253609	0.370911	0.602	0.994113	no
Nhp2	A2AA61	NM_026631	NP_080907	52530	H/ACA ribonucleoprotein complex subunit 2	uc007iuc.1	chr11	+	51433274	51437216	4	51433274,51433583,51435986,51436593,	51433479,51433653,51436092,51437216,	42.5519	44.8399	OK	0.0755597	0.0825023	0.9222	0.994113	no
Rmnd5b	A2AA63	NM_025346	NP_079622	66089	protein RMD5 homolog B	uc007iud.1	chr11	-	51437174	51449398	10	51437174,51437730,51437976,51439170,51440237,51440500,51441123,51441381,51442977,51449091,	51437648,51437885,51438079,51439336,51440404,51440601,51441264,51441527,51443163,51449398,	25.05	38.7207	OK	0.628294	0.706717	0.31255	0.968823	no
D930048N14Rik	A2AA67	NR_027958		97775	SubName: Full=Novel protein;	uc007iuf.1	chr11	+	51464455	51471183	4	51464455,51467235,51467493,51468274,	51464715,51467373,51467615,51471183,	0.523904	0.881237	OK	0.750228	0.203012	0.7219	0.994113	no
Sec24a	A2AA71	NM_175255	NP_780464	77371	protein transport protein Sec24A	uc007iuj.1	chr11	-	51505764	51570336	23	51505764,51510150,51514315,51514659,51517777,51520629,51522436,51525690,51527032,51528626,51529940,51531225,51535316,51537085,51539986,51542953,51545304,51546893,51547271,51548085,51549852,51557037,51569578,	51508743,51510254,51514408,51514764,51517915,51520805,51522547,51525864,51527191,51528747,51530147,51531281,51535435,51537198,51540096,51543077,51545407,51547066,51547429,51548163,51550023,51557502,51570336,	1.31773	0.630488	OK	-1.06351	-0.570248	0.51105	0.994113	no
Sec24a	A2AA72	NM_175255	NP_780464	77371	protein transport protein Sec24A	uc007ium.1	chr11	-	51535191	51570336	11	51535191,51537085,51539986,51542953,51545304,51546893,51547271,51548085,51549852,51557037,51569578,	51535435,51537198,51540096,51543077,51545407,51547066,51547429,51548163,51550023,51557502,51570336,	0.00567285	0	NOTEST	-Inf	0	1	1	no
Sdhb	A2AA77	NM_023374	NP_075863	67680	succinate dehydrogenase [ubiquinone] iron-sulfur	uc008vnl.1	chr4	+	140517185	140535107	8	140517185,140522409,140527051,140528797,140529578,140532029,140533292,140534939,	140517391,140522543,140527137,140528934,140529695,140532131,140533415,140535107,	111.749	144.336	OK	0.36917	0.642346	0.4376	0.994113	no
Atp13a2|Atp13a2	A2AA78	NM_029097|NM_001164366	NP_083373|NP_001157838	74772|74772	probable cation-transporting ATPase 13A2 isoform|probable cation-transporting ATPase 13A2 isoform	uc008vnn.2|uc012dnx.1	chr4|chr4	+|+	140542787|140542787	140563616|140561069	29|23	140542787,140548046,140548252,140549710,140549862,140550226,140551240,140551472,140552216,140552438,140552582,140555042,140556257,140556457,140556599,140557798,140558371,140558538,140558813,140559065,140559800,140560096,140560282,140560916,140561180,140561957,140562266,140562593,140562855,|140542787,140548046,140548252,140549710,140549862,140551240,140551472,140552216,140552438,140552582,14055504…	140542991,140548141,140548435,140549769,140549977,140550306,140551318,140551542,140552351,140552505,140552714,140555198,140556368,140556504,140556788,140558005,140558461,140558698,140558934,140559190,140559961,140560201,140560362,140561069,140561277,140562181,140562418,140562763,140563616,|140542991,140548141,140548435,140549769,140550306,140551318,140551542,140552351,140552505,140552714,14055519…	22.5002	38.1355	OK	0.761194	0.678242	0.3208	0.971328	no
Crocc	A2AA80	NM_001145958	NP_001139430	230872	rootletin isoform 2	uc012dnz.1	chr4	-	140572551	140616460	36	140572551,140573768,140574164,140574582,140575077,140575622,140576188,140577568,140577958,140578182,140581110,140582015,140584255,140585012,140585607,140586063,140586806,140588716,140589888,140590273,140591067,140591601,140592598,140593762,140596874,140597537,140598066,140598835,140599322,140601855,140602306,140602550,140606955,140608864,140613976,140616437,	140573047,140573948,140574296,140574783,140575227,140575847,140576404,140577732,140578079,140578352,140581459,140582183,140584415,140585251,140585751,140586198,140586986,140588886,140590016,140590467,140591298,140591748,140592743,140593945,140597074,140597768,140598150,140598932,140599559,140601962,140602472,140602612,140607110,140609006,140614112,140616460,	2.21075	3.51718	OK	0.669881	0.63738	0.37475	0.994113	no
Crocc	A2AA81	NM_172122	NP_742120	230872	rootletin isoform 1	uc008vns.2	chr4	-	140572551	140609576	37	140572551,140573768,140574164,140574582,140575077,140575622,140576188,140577568,140577958,140578182,140581110,140582015,140584255,140585012,140585607,140586063,140586806,140588716,140589888,140590273,140591067,140591601,140592598,140593762,140596874,140597537,140598066,140598835,140599322,140601855,140602306,140602550,140602686,140602858,140606955,140608864,140609434,	140573047,140573948,140574296,140574783,140575227,140575847,140576404,140577732,140578079,140578352,140581459,140582183,140584415,140585251,140585751,140586198,140586986,140588886,140590016,140590467,140591298,140591748,140592743,140593945,140597074,140597768,140598150,140598932,140599559,140601962,140602472,140602612,140602770,140603044,140607110,140609006,140609576,	1.84746	3.60132	OK	0.962982	0.884132	0.22035	0.91423	no
Necap2	A2AA82	NM_025383	NP_079659	66147	adaptin ear-binding coat-associated protein 2	uc008vnu.2	chr4	-	140622426	140634260	8	140622426,140624109,140625970,140628443,140629422,140629589,140630874,140634127,	140623527,140624194,140626148,140628552,140629504,140629694,140630975,140634260,	23.1869	20.0022	OK	-0.213147	-0.335209	0.6711	0.994113	no
Mrc2	A2AAA9	NM_008626	NP_032652	17534	C-type mannose receptor 2 precursor	uc007lxh.1	chr11	+	105153959	105205185	20	105153959,105186815,105189285,105189590,105189976,105190538,105193197,105193549,105194937,105197450,105197938,105198941,105200105,105201531,105201851,105202111,105202407,105202664,105204406,105204769,	105154215,105187217,105189459,105189755,105190090,105190682,105193386,105193704,105195045,105197566,105198087,105199159,105200248,105201634,105201990,105202147,105202568,105202732,105204507,105205185,	0.0883186	0.0249306	NOTEST	-1.8248	0	1	1	no
Mrc2	A2AAB0	NM_008626	NP_032652	17534	C-type mannose receptor 2 precursor	uc007lxi.1	chr11	+	105153959	105212459	30	105153959,105186815,105189285,105189590,105189976,105190538,105193197,105193549,105194937,105197450,105197938,105198941,105200105,105201531,105201851,105202111,105202407,105202664,105204406,105204769,105207523,105207743,105208033,105208548,105208912,105209173,105209620,105209911,105210881,105211012,	105154215,105187217,105189459,105189755,105190090,105190682,105193386,105193704,105195045,105197566,105198087,105199159,105200248,105201634,105201990,105202147,105202568,105202732,105204507,105204912,105207638,105207907,105208142,105208787,105209081,105209320,105209740,105210091,105210908,105212459,	1.33713	2.22451	OK	0.734347	0.931558	0.1882	0.882725	no
Ctrc	A2AAC0	NM_001033875	NP_001029047	76701	chymotrypsin-C precursor	uc012dof.1	chr4	-	141394154	141402274	7	141394154,141394567,141396165,141397411,141399585,141401096,141402143,	141394229,141394720,141396311,141397548,141399711,141401187,141402274,	0	0	NOTEST	0	0	1	1	no
4932438A13Rik	A2AAD9			229227	SubName: Full=Novel protein; Flags: Fragment;	uc008ozx.2	chr3	+	36762027	36847500	29	36762027,36763308,36768919,36773119,36774371,36776595,36784278,36786140,36786596,36788744,36789716,36794180,36794727,36805612,36807053,36816539,36817373,36818776,36819101,36820140,36827356,36829919,36835913,36837367,36839674,36841104,36842040,36845169,36846662,	36762270,36763407,36769046,36773236,36774450,36776660,36784465,36786222,36786790,36788918,36789867,36794337,36794806,36805704,36807171,36816695,36817471,36818955,36819208,36820349,36827584,36830057,36836090,36837496,36839794,36841385,36842291,36845428,36847500,	0.0111459	0.0144217	NOTEST	0.371725	0	1	1	no
Kiaa1109	A2AAE1-5			229227	RecName: Full=Uncharacterized protein KIAA1109; AltName: Full=Fragile site-associated protein homolog;	uc008paa.1	chr3	+	36763308	36830435	21	36763308,36768919,36773119,36774371,36776595,36784278,36786140,36786596,36788744,36789716,36794180,36794727,36805612,36807053,36816539,36817373,36818776,36819101,36820140,36827356,36829919,	36763407,36769046,36773236,36774450,36776660,36784465,36786222,36786790,36788824,36789867,36794337,36794806,36805704,36807171,36816695,36817471,36818955,36819208,36820349,36827584,36830435,	0.0180612	0	NOTEST	-Inf	0	1	1	no
4932438A13Rik	A2AAE3			229227	SubName: Full=Novel protein; Flags: Fragment;	uc008ozw.2	chr3	+	36762027	36842318	27	36762027,36763308,36768919,36773119,36774371,36776595,36784278,36786140,36786596,36788744,36789716,36794180,36794727,36805612,36807053,36816539,36817373,36818776,36819101,36820140,36827356,36829919,36835910,36837367,36839674,36841104,36842040,	36762270,36763407,36769046,36773236,36774450,36776660,36784465,36786222,36786790,36788824,36789867,36794337,36794806,36805704,36807171,36816695,36817471,36818955,36819208,36820349,36827584,36830057,36836090,36837496,36839794,36841385,36842318,	0	0	NOTEST	0	0	1	1	no
Srp68	A2AAN1	NM_146032	NP_666144	217337	signal recognition particle 68 kDa protein	uc007mkq.1	chr11	-	116106479	116135531	16	116106479,116107533,116107958,116109129,116110044,116112049,116114042,116115615,116122107,116123058,116124173,116124528,116126670,116129587,116133226,116135239,	116107244,116107586,116108034,116109259,116110139,116112206,116114107,116115714,116122248,116123141,116124283,116124611,116126866,116129701,116133293,116135531,	29.2386	32.7206	OK	0.162326	0.259946	0.7358	0.994113	no
Rnf157	A2AAN8	NM_027258	NP_081534	217340	RING finger protein 157	uc007mkx.2	chr11	-	116197658	116220395	13	116197658,116205508,116207220,116208346,116208655,116209169,116210647,116211273,116215678,116215949,116216758,116219982,116220249,	116200144,116205619,116207269,116208412,116208825,116209281,116210756,116211512,116215791,116216109,116216830,116220030,116220395,	12.683	28.4211	OK	1.16407	0.73932	0.32665	0.975542	no
Rnf157	A2AAN9	NM_027258	NP_081534	217340	RING finger protein 157	uc007mky.2	chr11	-	116197658	116274346	19	116197658,116205508,116207220,116208346,116208655,116209169,116210647,116211273,116215678,116215949,116216758,116219982,116220249,116220556,116221126,116221567,116223598,116257502,116274010,	116200144,116205619,116207269,116208412,116208825,116209281,116210756,116211512,116215791,116216109,116216830,116220030,116220293,116220623,116221244,116221714,116223687,116257621,116274346,	33.3716	75.3692	OK	1.17535	1.31102	0.0688	0.625973	no
Cacng4	A2AAU2	NM_019431	NP_062304	54377	voltage-dependent calcium channel gamma-4	uc007maz.1	chr11	-	107596093	107655778	4	107596093,107598040,107603234,107655558,	107596632,107598181,107603318,107655778,	7.37311	14.8217	OK	1.00737	1.51506	0.08005	0.663709	no
Helz	A2AAU3	NM_198298	NP_938040	78455	probable helicase with zinc finger domain	uc007mau.1	chr11	+	107409273	107533601	30	107409273,107410659,107416832,107436251,107439176,107454019,107456452,107460463,107461589,107463623,107464249,107465379,107475164,107480296,107481397,107487848,107488666,107493485,107496293,107497479,107499093,107507363,107510425,107517357,107522408,107523155,107524921,107527312,107531348,107532360,	107409295,107410715,107416889,107436479,107439213,107454144,107456509,107460515,107461665,107463822,107464357,107465677,107475432,107480630,107481528,107488028,107488768,107493664,107496412,107497625,107499241,107507547,107510654,107517562,107522460,107523346,107525129,107527392,107531985,107533601,	0.193344	0.241819	NOTEST	0.322761	0	1	1	no
Helz	A2AAU5	NM_198298	NP_938040	78455	probable helicase with zinc finger domain	uc007maw.1	chr11	+	107488634	107533601	14	107488634,107493485,107496293,107497479,107499093,107507363,107510425,107517357,107522408,107523155,107524921,107527312,107531348,107532360,	107488768,107493664,107496412,107497625,107499241,107507547,107510654,107517562,107522460,107523346,107525129,107527392,107531985,107533601,	0.043878	0	NOTEST	-Inf	0	1	1	no
Tbcd	A2AAV4	NM_029878	NP_084154	108903	tubulin-specific chaperone D	uc007mvy.2	chr11	+	121313262	121478484	39	121313262,121314944,121320714,121321722,121322567,121323065,121336852,121353871,121355072,121358308,121360349,121361349,121365006,121402165,121411537,121418269,121421988,121435109,121436599,121437439,121440028,121441461,121444066,121451657,121452492,121453944,121455573,121457762,121458565,121463270,121464301,121464547,121464928,121466576,121469885,121470653,121471294,121472977,121478241,	121313542,121314995,121320812,121321824,121322714,121323121,121336985,121353917,121355205,121358451,121360410,121361424,121365101,121402322,121411595,121418299,121422074,121435190,121436673,121437557,121440089,121441484,121444098,121451720,121452569,121454026,121455692,121457854,121458706,121463354,121464460,121464686,121465050,121466654,121469975,121470741,121471404,121473062,121478484,	12.053	14.599	OK	0.27648	0.407429	0.5799	0.994113	no
Eif2s3x	A2AAW9	NM_012010	NP_036140	26905	eukaryotic translation initiation factor 2	uc009ttd.1	chrX	-	91444979	91457990	9	91444979,91446228,91448152,91449288,91450387,91454667,91454874,91457057,91457903,	91445197,91446323,91448287,91449447,91450482,91454789,91455002,91457121,91457990,	0.102024	0	NOTEST	-Inf	0	1	1	no
Klhl15|Klhl15	A2AAX3	NM_001039061|NM_001039061	NP_001034150|NP_001034150	236904|236904	kelch-like 15 isoform a|kelch-like 15 isoform a	uc009tth.1|uc012hmc.1	chrX|chrX	+|+	91480268|91480559	91518854|91518854	3|4	91480268,91497753,91517694,|91480559,91487283,91497753,91517694,	91480759,91498465,91518854,|91480759,91487334,91498465,91518854,	1.99665	1.73614	OK	-0.201694	-0.21608	0.7557	0.994113	no
Sh3pxd2b	A2AAY5	NM_177364	NP_796338	268396	SH3 and PX domain-containing protein 2B	uc007ijq.1	chr11	+	32247810	32328183	13	32247810,32271517,32281433,32287927,32296441,32297065,32303860,32307561,32311456,32314200,32315922,32317079,32322022,	32247968,32271598,32281509,32288004,32296533,32297091,32303995,32307666,32311574,32314427,32315972,32317205,32328183,	11.0396	4.20609	OK	-1.39214	-2.02664	0.00425	0.151665	no
Arhgap27	A2AB59-2	NM_133715	NP_598476	544817	rho GTPase-activating protein 27 isoform 1	uc007lud.1	chr11	-	103192813	103206016	16	103192813,103194464,103194658,103194884,103195153,103195324,103195571,103196514,103199038,103199620,103200001,103200338,103200509,103200768,103201298,103205823,	103194354,103194570,103194793,103194962,103195252,103195447,103195677,103196613,103199143,103199711,103200069,103200422,103200590,103200951,103201718,103206016,	1.65766	2.26161	OK	0.4482	0.367357	0.60405	0.994113	no
Fmnl1	A2AB60	NM_019679	NP_062653	57778	formin-like protein 1 isoform 1	uc007ltu.1	chr11	+	103032451	103060214	27	103032451,103040829,103042195,103043022,103043399,103043955,103046934,103047724,103047926,103051239,103051609,103053328,103053992,103054263,103054761,103055241,103055939,103056572,103056923,103057574,103057729,103057998,103058391,103058628,103058971,103059448,103059796,	103032755,103040913,103042309,103043096,103043483,103044081,103047043,103047801,103048020,103051314,103051720,103053478,103054094,103054516,103055049,103055366,103056142,103056807,103056992,103057655,103057859,103058162,103058493,103058709,103059092,103059547,103060214,	2.58611	23.6005	OK	3.18996	1.12828	0.15585	0.833955	no
Fmnl1	A2AB61	NM_001077698	NP_001071166	57778	formin-like protein 1 isoform 2	uc007ltv.1	chr11	+	103032451	103060214	26	103032451,103040829,103042195,103043022,103043399,103043955,103046934,103047724,103047926,103051239,103051609,103053328,103053992,103054263,103054761,103055241,103055939,103056572,103056923,103057574,103057729,103057998,103058391,103058628,103058971,103059796,	103032755,103040913,103042309,103043096,103043483,103044081,103047043,103047801,103048020,103051314,103051720,103053478,103054094,103054516,103055049,103055366,103056142,103056807,103056992,103057655,103057859,103058162,103058493,103058709,103059092,103060214,	13.7173	5.81093	OK	-1.23915	-0.609778	0.33825	0.983638	no
Butr1	A2AB75	NM_138678	NP_619619	192194	butyrophilin related 1	uc007jcp.1	chr11	+	58731558	58740467	5	58731558,58732369,58732621,58733793,58740273,	58731694,58732456,58732975,58734050,58740467,	0	0	NOTEST	0	0	1	1	no
Trim17	A2AB81			56631	SubName: Full=Tripartite motif protein 17;	uc007jcu.1	chr11	+	58768186	58785231	7	58768186,58778615,58780275,58781988,58783928,58784047,58784528,	58768894,58779049,58780371,58782219,58783951,58784147,58785231,	0.976317	2.01442	OK	1.04494	0.521051	0.5426	0.994113	no
Trim11	A2AB83	NM_053168	NP_444398	94091	E3 ubiquitin-protein ligase TRIM11	uc007jcz.1	chr11	+	58791617	58804959	4	58791617,58794742,58795494,58802226,	58792146,58794838,58795725,58804959,	2.68987	1.65625	OK	-0.699614	-0.449328	0.51105	0.994113	no
4932438A13Rik|4932438A13Rik	A2AB97	NM_172679|NM_172679	NP_766267|NP_766267	229227|229227	fragile site-associated protein|fragile site-associated protein	uc008pac.2|uc008pad.2	chr3|chr3	+|+	36907315|36910489	36951955|36951955	30|27	36907315,36909866,36910489,36911406,36911801,36913326,36920368,36921305,36921891,36925011,36926961,36928822,36929468,36931286,36932183,36933474,36934698,36935578,36937446,36938201,36939242,36939923,36940209,36940625,36943502,36945155,36946887,36947435,36949684,36951245,|36910489,36911801,36913326,36920368,36921305,36921891,36925011,36926961,36928822,36929468,36931286,36932183,36933474,36934698,36…	36907514,36909926,36910716,36911607,36911932,36913450,36920478,36921396,36921954,36925265,36927177,36929003,36929565,36931448,36932323,36933676,36934899,36935758,36937584,36938459,36939393,36940081,36940402,36940843,36943754,36945359,36947082,36947570,36949850,36951955,|36910716,36911932,36913450,36920478,36921396,36921954,36925265,36927177,36929003,36929670,36931448,36932323,36933676,36934899,36…	13.4272	6.77956	OK	-0.985891	-1.00755	0.18285	0.878223	no
Cbx2	A2ABG2	NM_007623	NP_031649	12416	chromobox protein homolog 2	uc007mpt.1	chr11	+	118884342	118892584	5	118884342,118884571,118885488,118887763,118889212,	118884494,118884615,118885554,118887869,118892584,	1.09761	1.13545	OK	0.0488983	0.0590516	0.93965	0.994113	no
Cbx8	A2ABG3	NM_013926	NP_038954	30951	chromobox protein homolog 8	uc007mpu.1	chr11	-	118899749	118902227	5	118899749,118901245,118901407,118901661,118902095,	118900833,118901312,118901473,118901705,118902227,	2.6437	8.29922	OK	1.65042	2.26794	0.00755	0.216955	no
Tbc1d16	A2ABG4	NM_172443	NP_766031	207592	TBC1 domain family, member 16	uc007mqa.2	chr11	-	119004356	119089813	12	119004356,119010244,119012341,119015202,119016395,119017333,119017956,119019053,119020044,119070084,119071818,119089709,	119009130,119010391,119012521,119015389,119016530,119017482,119018124,119019201,119020206,119070682,119072054,119089813,	3.06784	4.91544	OK	0.680098	0.449844	0.4679	0.994113	no
Cbx4	A2ABG5	NM_007625	NP_031651	12418	E3 SUMO-protein ligase CBX4	uc007mpw.2	chr11	-	118938884	118947551	5	118938884,118943830,118945876,118947070,118947262,	118943615,118943897,118945942,118947114,118947551,	10.9649	11.8727	OK	0.114755	0.166154	0.8114	0.994113	no
Mbtd1	A2ABG6	NM_134012	NP_598773	103537	MBT domain-containing protein 1	uc007kxp.1	chr11	+	93748193	93791592	12	93748193,93766472,93770117,93771596,93773689,93782680,93784459,93785104,93785738,93786980,93787535,93790927,	93748387,93766672,93770251,93771720,93773772,93782798,93784594,93785193,93785973,93787036,93787640,93791592,	0.0884842	0.0725075	NOTEST	-0.28729	0	1	1	no
Sectm1a	A2ABP9	NM_145373	NP_663348	209588	secreted and transmembrane protein 1A precursor	uc007mve.1	chr11	-	120928716	120942453	6	120928716,120929997,120930348,120930901,120936879,120942396,	120929592,120930160,120930402,120931210,120937035,120942453,	0	0	NOTEST	0	0	1	1	no
Myom3	A2ABU4	NM_001085509	NP_001078978	242702	myomesin-3	uc008vgy.1	chr4	+	135315629	135371479	37	135315629,135318416,135319557,135320703,135321458,135326585,135327446,135329679,135330195,135331459,135332249,135333951,135335267,135335714,135338929,135341728,135343313,135343809,135344202,135345448,135350996,135352195,135352878,135353368,135354209,135356916,135357256,135357630,135359122,135361952,135362798,135363083,135364710,135366663,135366849,135368358,135370070,	135315721,135318595,135319638,135320863,135321616,135326681,135327535,135329724,135330336,135331621,135332391,135334151,135335321,135335842,135339113,135341903,135343435,135343997,135344329,135345627,135351111,135352352,135352988,135353413,135354346,135357061,135357316,135357698,135359233,135362040,135362837,135363192,135364874,135366700,135366872,135368414,135371479,	0.00816441	0	NOTEST	-Inf	0	1	1	no
Phf8|Phf8	A2ABV3	NM_177201|NM_177201	NP_796175|NP_796175	320595|320595	histone lysine demethylase PHF8 isoform a|histone lysine demethylase PHF8 isoform a	uc009upf.1|uc012hqs.1	chrX|chrX	+|+	147955723|147955214	148060376|148060376	19|19	147955723,147956930,147981937,147982357,147985373,147987028,147988676,147990515,147999914,148000501,148002194,148004884,148007955,148031843,148032442,148033045,148033816,148055406,148059734,|147955214,147956930,147981937,147982357,147985373,147987028,147988676,147990515,147999914,148000501,148002194,148004884,148007955,148031843,148032442,148033045,148033816,148055406,148059734,	147955862,147957119,147982023,147982466,147985534,147987170,147988863,147990678,148000002,148000608,148002286,148004974,148008059,148032022,148032528,148033179,148034127,148055502,148060376,|147955980,147957119,147982023,147982466,147985534,147987170,147988863,147990678,148000002,148000608,148002286,148004974,148008059,148032022,148032528,148033179,148034127,148055502,148060376,	0.679068	0.641114	OK	-0.0829753	-0.0334003	0.9717	0.994564	no
Med14	A2ABV5	NM_001048208	NP_001041673	26896	mediator of RNA polymerase II transcription	uc009sqz.1	chrX	-	12252496	12339099	31	12252496,12257369,12257897,12261103,12261310,12262841,12264144,12266454,12270710,12273278,12280338,12280876,12282213,12283424,12283657,12290708,12293072,12293987,12296716,12300908,12305139,12321842,12322871,12323750,12324594,12324974,12325544,12326289,12331232,12333554,12338592,	12254777,12257562,12258023,12261211,12261490,12263077,12264327,12266586,12270822,12273416,12280608,12281029,12282305,12283571,12283818,12290785,12293207,12294182,12296876,12300987,12305265,12321954,12323022,12323883,12324702,12325103,12325674,12326463,12331338,12333581,12339099,	4.42507	2.6209	OK	-0.755642	-0.657774	0.33325	0.979796	no
Med14	A2ABV5-3	NM_012005	NP_036135	26896	mediator of RNA polymerase II transcription	uc009srd.1	chrX	-	12320600	12339099	11	12320600,12321842,12322871,12323750,12324594,12324974,12325544,12326289,12331232,12333554,12338592,	12320789,12321954,12323022,12323883,12324702,12325103,12325674,12326463,12331338,12333581,12339099,	0.878709	0.508899	OK	-0.788006	-0.151651	0.82435	0.994113	no
Osbpl2|Osbpl2|Osbpl2	A2ABW5	NM_144500|NM_144500|NM_144500	NP_653083|NP_653083|NP_653083	228983|228983|228983	oxysterol-binding protein-related protein 2|oxysterol-binding protein-related protein 2|oxysterol-binding protein-related protein 2	uc008oik.1|uc008oil.1|uc008oim.1	chr2|chr2|chr2	+|+|+	179854070|179854070|179872910	179893997|179897385|179897385	13|14|12	179854070,179871683,179872917,179875809,179879536,179879793,179883130,179884883,179885720,179887903,179889971,179892533,179893733,|179854070,179871683,179872917,179875809,179879536,179879793,179883130,179884883,179885720,179887903,179889971,179892533,179893733,179896193,|179872910,179875809,179879536,179879793,179883130,179884883,179885720,179887903,179889971,179892533,179893733,179896193,	179854174,179871817,179873062,179875885,179879671,179879891,179883313,179884991,179885810,179888027,179890112,179892657,179893997,|179854174,179871817,179873062,179875885,179879671,179879891,179883313,179884991,179885810,179888027,179890112,179892657,179893824,179897385,|179873062,179875885,179879671,179879891,179883313,179884991,179885810,179888027,179890112,179892657,179893824,179897385,	17.558	23.7356	OK	0.434929	0.64279	0.3636	0.994113	no
Lama5	A2ABW7	NM_001081171	NP_001074640	16776	laminin subunit alpha-5 precursor	uc008oip.1	chr2	-	179911077	179960564	79	179911077,179911592,179911807,179911978,179912195,179912439,179912713,179912981,179913219,179913425,179913714,179913956,179914310,179914540,179914778,179915014,179915313,179915546,179915797,179916054,179916276,179917062,179917471,179917668,179918024,179918322,179918722,179919105,179920033,179920327,179920518,179921266,179921505,179921880,179922250,179922563,179922969,179923271,179924037,179924864…	179911469,179911712,179911898,179912112,179912349,179912604,179912909,179913127,179913334,179913596,179913845,179914233,179914459,179914663,179914941,179915148,179915467,179915683,179915974,179916203,179916456,179917173,179917574,179917810,179918179,179918439,179918919,179919276,179920145,179920438,179920670,179921416,179921686,179921981,179922465,179922644,179923097,179923385,179924268,179924948…	3.85966	1.14403	OK	-1.75434	-2.14513	0.00305	0.126773	no
Cables2	A2ABW9	NM_145851	NP_665850	252966	CDK5 and ABL1 enzyme substrate 2	uc008oit.1	chr2	-	179993243	180008170	10	179993243,179994979,179995348,179995781,179996220,179996821,179997782,179998918,179999107,180007804,	179994888,179995184,179995455,179995885,179996386,179996930,179997860,179999011,179999179,180008170,	6.89537	11.7495	OK	0.768901	1.10775	0.11825	0.77382	no
BC066135|BC066135|BC066135	A2ABX0	|NM_173031|	|NP_766619|	271887|271887|271887	SubName: Full=Novel protein;|hypothetical protein LOC271887|SubName: Full=Novel protein;	uc008oiv.1|uc008oiw.1|uc012clz.1	chr2|chr2|chr2	-|-|-	180010026|180012350|180012575	180024584|180024584|180024584	12|13|12	180010026,180012688,180012898,180013300,180013806,180016150,180016360,180016797,180017175,180018011,180019491,180024481,|180012350,180012898,180013300,180013806,180015527,180015891,180016078,180016360,180016797,180017175,180018011,180019491,180024481,|180012575,180013300,180013806,180015527,180015891,180016078,180016360,180016797,180017175,180018011,180019491,180024481,	180011078,180012806,180012969,180013427,180014015,180016221,180016433,180016910,180017271,180018054,180019626,180024584,|180012806,180012969,180013427,180014518,180015691,180015974,180016221,180016433,180016910,180017271,180018054,180019626,180024584,|180012969,180013427,180014518,180015691,180015974,180016221,180016433,180016910,180017271,180018054,180019626,180024584,	0	0.0141577	NOTEST	Inf	0	1	1	no
Anapc11|Anapc11	A2ABX9	NM_025389|NM_001038230	NP_079665|NP_001033319	66156|66156	anaphase-promoting complex subunit 11|anaphase-promoting complex subunit 11	uc007mtm.2|uc007mtn.2	chr11|chr11	+|+	120459734|120459845	120469512|120469512	3|3	120459734,120460555,120466594,|120459845,120460555,120466594,	120459918,120460682,120469512,|120460184,120460682,120469512,	11.5396	21.3753	OK	0.88936	1.27464	0.0743	0.64441	no
Pcyt2	A2ABY3	NM_024229	NP_077191	68671	ethanolamine-phosphate cytidylyltransferase	uc007mtq.1	chr11	-	120471400	120479204	13	120471400,120472189,120472426,120472661,120472941,120473314,120473776,120474692,120474954,120475644,120476604,120477162,120479077,	120472085,120472278,120472492,120472727,120473019,120473397,120473915,120474737,120475039,120475711,120476766,120477251,120479204,	4.6039	17.2844	OK	1.90854	0.899636	0.28385	0.952873	no
Sirt7	A2ABY8			209011	SubName: Full=Sirtuin 7 (Silent mating type information regulation 2, homolog) 7 (S. cerevisiae);	uc011yjg.1	chr11	-	120484593	120486316	3	120484593,120485986,120486190,	120485908,120486124,120486316,	1.34582	1.1783	OK	-0.191777	-0.0658149	0.9296	0.994113	no
Mafg	A2ABY9	NM_010756	NP_034886	17134	transcription factor MafG	uc007mtu.1	chr11	-	120489666	120494861	3	120489666,120491131,120494675,	120491050,120491195,120494861,	25.2248	22.8363	OK	-0.143511	-0.237216	0.76285	0.994113	no
Lrrc45	A2AC12	NM_153545	NP_705773	217366	leucine-rich repeat-containing protein 45	uc007mue.2	chr11	+	120575266	120582441	18	120575266,120575586,120576231,120576463,120576734,120577119,120578369,120578793,120579138,120579350,120579557,120579755,120579963,120580353,120580779,120581247,120581499,120581931,	120575367,120575842,120576293,120576534,120576913,120577248,120578482,120578852,120579216,120579486,120579635,120579867,120580034,120580446,120580872,120581421,120581647,120582441,	8.93092	17.6718	OK	0.984569	1.30402	0.063	0.606676	no
Dcxr|Dcxr	A2AC15	|NM_026428	|NP_080704	67880|67880	SubName: Full=Dicarbonyl L-xylulose reductase; SubName: Full=Dicarbonyl L-xylulose reductase, isoform CRA_b;|L-xylulose reductase	uc007muh.1|uc007mui.1	chr11|chr11	-|-	120585859|120586686	120588595|120588595	7|8	120585859,120587255,120587401,120587582,120587724,120588312,120588491,|120586686,120587051,120587255,120587401,120587582,120587724,120588312,120588491,	120587169,120587320,120587501,120587625,120587879,120588410,120588595,|120586921,120587169,120587320,120587501,120587625,120587879,120588410,120588595,	15.4222	10.8662	OK	-0.505163	-0.622928	0.37715	0.994113	no
Suv39h1|Suv39h1	A2AC19	NM_011514|NM_011514	NP_035644|NP_035644	20937|20937	histone-lysine N-methyltransferase SUV39H1|histone-lysine N-methyltransferase SUV39H1	uc009snp.2|uc009snr.1	chrX|chrX	-|-	7638296|7647554	7651439|7651439	6|3	7638296,7640821,7641036,7647713,7649448,7651241,|7647554,7649448,7651241,	7640109,7640951,7641183,7648376,7649594,7651439,|7648376,7649594,7651439,	5.89538	7.81702	OK	0.407032	0.44286	0.51425	0.994113	no
Ebp	A2AC28	NM_007898	NP_031924	13595	3-beta-hydroxysteroid-Delta(8),	uc009soi.1	chrX	-	7762456	7770638	5	7762456,7763769,7764008,7767204,7769926,	7762959,7763900,7764045,7767562,7770638,	8.04959	9.68	OK	0.266093	0.392647	0.6162	0.994113	no
Porcn	A2AC31	NM_145908	NP_665915	53627	probable protein-cysteine N-palmitoyltransferase	uc009sok.2	chrX	-	7770975	7783651	14	7770975,7775100,7776192,7776356,7776511,7778301,7778569,7780151,7780284,7780494,7780917,7781321,7782690,7783500,	7771403,7775211,7776278,7776420,7776588,7778402,7778695,7780169,7780415,7780676,7780961,7781514,7782859,7783651,	1.27343	1.43087	OK	0.168173	0.0401191	0.95425	0.994113	no
Tmem51	A2AC36	NM_145402	NP_663377	214359	transmembrane protein 51	uc008vpr.1	chr4	-	141586907	141640219	3	141586907,141593319,141639976,	141588009,141593848,141640219,	2.97467	4.3238	OK	0.53957	0.703984	0.3641	0.994113	no
Abcb7	A2AC46	NM_009592	NP_033722	11306	ATP-binding cassette sub-family B member 7,	uc009uaf.2	chrX	-	101475903	101609185	16	101475903,101486461,101489806,101491169,101495107,101495388,101496109,101497132,101498290,101498467,101499470,101500608,101518672,101537832,101540263,101608995,	101479597,101486569,101489910,101491341,101495237,101495552,101496267,101497307,101498378,101498556,101499739,101500741,101518792,101537919,101540341,101609185,	4.49936	4.82716	OK	0.101457	0.145998	0.8418	0.994113	no
D630003M21Rik	A2AC60	NM_001131021	NP_001124493	228846	hypothetical protein LOC228846 isoform 2	uc012cid.1	chr2	-	158008268	158054958	16	158008268,158011855,158022069,158025889,158026696,158028808,158030395,158031436,158034148,158035874,158037355,158039098,158041563,158042168,158046133,158054819,	158009294,158012023,158022389,158026102,158026819,158028947,158030544,158031535,158034265,158035958,158037449,158039222,158041746,158043513,158046331,158054958,	0.047475	0	NOTEST	-Inf	0	1	1	no
Lbp|Lbp	A2AC66	NM_008489|NM_008489	NP_032515|NP_032515	16803|16803	lipopolysaccharide-binding protein precursor|lipopolysaccharide-binding protein precursor	uc008npz.1|uc008nqa.1	chr2|chr2	+|+	158132228|158132228	158146692|158158588	8|15	158132228,158134416,158135336,158139208,158139888,158143272,158145407,158145999,|158132228,158134416,158135336,158139208,158139888,158143272,158145407,158145999,158147790,158150244,158151442,158151963,158153252,158154081,158157641,	158132529,158134531,158135465,158139364,158139952,158143336,158145499,158146692,|158132529,158134531,158135465,158139364,158139952,158143336,158145499,158146176,158147850,158150412,158151510,158152006,158153316,158154158,158158588,	5.05902	1.59368	OK	-1.6665	-1.97267	0.00615	0.191325	no
Lsm14b	A2AC71	NM_177727	NP_808395	241846	protein LSM14 homolog B	uc008ohy.1	chr2	+	179759691	179770166	9	179759691,179761339,179762604,179766065,179766498,179766765,179767205,179768390,179769002,	179760017,179761503,179762740,179766233,179766576,179766927,179767356,179768575,179770166,	10.8613	14.3526	OK	0.402119	0.384894	0.59135	0.994113	no
Cdh4	A2AC73	NM_009867	NP_033997	12561	cadherin-4 precursor	uc008ohv.2	chr2	+	179177182	179634080	16	179177182,179179404,179514958,179532162,179577673,179581924,179594821,179608776,179616514,179620558,179621424,179623793,179625447,179627896,179628732,179630416,	179177383,179179516,179515185,179532333,179577829,179582069,179594994,179608914,179616700,179620812,179621567,179624027,179625681,179628036,179628897,179634080,	2.68814	3.39177	OK	0.335428	0.463613	0.514	0.994113	no
Mbtps2	A2AC86	NM_172307	NP_758511	270669	membrane-bound transcription factor site-2	uc009usc.1	chrX	-	154009150	154036647	5	154009150,154014015,154029285,154031656,154036427,	154010918,154014119,154029487,154031805,154036647,	0.803332	0.243807	OK	-1.72026	-0.43407	0.5699	0.994113	no
Dnaic2	A2AC93	NM_001034878	NP_001030050	432611	dynein intermediate chain 2, axonemal	uc007mfn.1	chr11	+	114588725	114619200	13	114588725,114594206,114595841,114597178,114599929,114601730,114605614,114606368,114611651,114613099,114614170,114615548,114618435,	114589089,114594409,114596003,114597300,114600072,114601844,114605754,114606491,114611875,114613235,114614317,114615776,114619200,	1.04061	0.552903	OK	-0.912329	-0.802871	0.25365	0.934793	no
Gpr142	A2AC98	NM_181749	NP_861414	217302	probable G-protein coupled receptor 142	uc007mfu.1	chr11	+	114660237	114668059	3	114660237,114665618,114667217,	114660331,114665780,114668059,	0	0	NOTEST	0	0	1	1	no
Gpr174|Gpr174|Gpr174|Gpr174	A2ACA0	NM_001177782|NM_001177781|NM_001033251|NM_001177782	NP_001171253|NP_001171252|NP_001028423|NP_001171253	213439|213439|213439|213439	probable G-protein coupled receptor 174|probable G-protein coupled receptor 174|probable G-protein coupled receptor 174|probable G-protein coupled receptor 174	uc009ucd.2|uc009uce.2|uc009ucf.2|uc012hnr.1	chrX|chrX|chrX|chrX	+|+|+|+	104451216|104451216|104451366|104479684	104492108|104492108|104492108|104492108	5|5|5|3	104451216,104451734,104464220,104483804,104487397,|104451216,104451734,104464220,104483804,104487397,|104451366,104451734,104464220,104483804,104487397,|104479684,104483804,104487361,	104451455,104451838,104464302,104483875,104492108,|104451455,104451838,104464306,104483875,104492108,|104451444,104451838,104464306,104483875,104492108,|104479821,104483875,104492108,	0.12384	0.0894027	NOTEST	-0.470091	0	1	1	no
Itm2a	A2ACA1	NM_008409	NP_032435	16431	integral membrane protein 2A	uc009ucg.1	chrX	-	104592533	104598699	6	104592533,104593434,104594109,104594434,104594905,104598444,	104593318,104593585,104594220,104594632,104595037,104598699,	8.27971	20.253	OK	1.29048	2.00297	0.01455	0.312955	no
Ralgapb	A2ACC6	NM_177658	NP_808326	228850	ral GTPase-activating protein subunit beta	uc012cig.1	chr2	+	158235588	158324989	30	158235588,158246549,158251900,158256152,158258469,158261193,158262225,158262738,158262995,158266505,158268973,158269562,158270308,158271864,158274055,158275912,158279859,158282186,158287806,158289807,158291554,158292471,158298858,158301840,158303376,158308100,158318099,158318670,158320360,158321186,	158235839,158246765,158252103,158256316,158258656,158261325,158262404,158262887,158263212,158266707,158269141,158269677,158270456,158271929,158274185,158276046,158280042,158282338,158287994,158289914,158291707,158292681,158299017,158302006,158303499,158308237,158318208,158318749,158320509,158324989,	0.01022	0.0110596	NOTEST	0.113901	0	1	1	no
Actr5	A2ACC9	NM_175419	NP_780628	109275	actin-related protein 5	uc008nqm.1	chr2	+	158450648	158464947	9	158450648,158452062,158453792,158457198,158458007,158461042,158461743,158462403,158464368,	158451252,158452292,158453962,158457416,158458190,158461162,158461883,158462536,158464947,	4.4306	3.62571	OK	-0.289236	-0.353322	0.6179	0.994113	no
Vstm2l	A2ACD2	NM_198627	NP_941029	277432	V-set and transmembrane domain-containing	uc012cic.1	chr2	+	157740388	157770455	4	157740388,157761060,157762926,157769592,	157740667,157761230,157762977,157770455,	46.3633	117.39	OK	1.34025	2.17267	0.00805	0.224422	no
Ctnnbl1	A2ACD3	NM_025680	NP_079956	66642	beta-catenin-like protein 1	uc008nph.2	chr2	+	157563136	157717639	16	157563136,157600146,157605547,157614727,157625162,157632410,157635200,157643490,157643786,157645189,157662245,157694035,157696843,157709868,157710163,157716640,	157563295,157600335,157605654,157614867,157625260,157632504,157635292,157643563,157643845,157645338,157662427,157694133,157696924,157710006,157710236,157717639,	9.5263	13.4732	OK	0.500103	0.699932	0.3146	0.969744	no
Ptp4a2|Ptp4a2|Ptp4a2|Ptp4a2	A2ACH4	NM_008974|NM_008974|NM_001164745|	NP_033000|NP_033000|NP_001158217|	19244|19244|19244|19244	protein tyrosine phosphatase type IVA 2|protein tyrosine phosphatase type IVA 2|protein tyrosine phosphatase type IVA 2|SubName: Full=Protein tyrosine phosphatase 4a2;	uc008uyf.2|uc008uyg.2|uc008uyh.2|uc012dls.1	chr4|chr4|chr4|chr4	+|+|+|+	129497464|129497722|129497951|129516221	129527247|129527247|129527247|129525688	7|6|6|6	129497464,129497772,129516221,129519913,129522305,129523708,129524957,|129497722,129516221,129519913,129522305,129523708,129524957,|129497951,129516221,129519913,129522305,129523708,129524957,|129516221,129519913,129522305,129523708,129523999,129524963,	129497556,129497845,129516922,129520006,129522436,129523783,129527247,|129497845,129516922,129520006,129522436,129523783,129527247,|129498043,129516922,129520006,129522436,129523783,129527247,|129516922,129520006,129522436,129523783,129524004,129525688,	61.394	34.8834	OK	-0.815558	-1.16475	0.10095	0.72682	no
2310003H01Rik|Faap100	A2ACJ2	NM_027980|	NP_082256|	71885|71885	Fanconi anemia-associated protein of 100 kDa|RecName: Full=Fanconi anemia-associated protein of 100 kDa;	uc007msm.2|uc007msn.2	chr11|chr11	-|-	120230875|120234339	120240060|120240060	10|4	120230875,120231597,120232008,120233423,120234420,120235195,120236730,120238019,120239641,120239855,|120234339,120236730,120238019,120239855,	120231366,120231733,120232095,120233540,120234557,120235965,120236887,120238975,120239760,120240060,|120235965,120236887,120238975,120240060,	3.20687	5.375	OK	0.745098	0.954383	0.1747	0.862638	no
Nptx1	A2ACL9	NM_008730	NP_032756	18164	neuronal pentraxin-1 precursor	uc007mqv.1	chr11	-	119400032	119409134	5	119400032,119404495,119405905,119407965,119408459,	119404008,119404675,119406150,119408173,119409134,	115.576	90.2008	OK	-0.357628	-0.444107	0.53505	0.994113	no
Rptor	A2ACM0	NM_028898	NP_083174	74370	regulatory-associated protein of mTOR	uc007mqz.1	chr11	+	119464308	119760905	34	119464308,119518977,119532591,119586323,119605180,119617552,119641856,119660082,119660635,119673258,119678391,119682974,119684224,119704995,119707671,119708066,119712640,119717580,119718626,119719149,119726865,119732808,119733529,119735467,119746237,119748350,119749855,119752427,119753865,119755569,119756232,119757216,119757733,119758727,	119465285,119519080,119532674,119586482,119605327,119617728,119641916,119660183,119660780,119673334,119678493,119683058,119684335,119705070,119707737,119708258,119712781,119717698,119718767,119719308,119726984,119732912,119733713,119735578,119746343,119748465,119749980,119752532,119753972,119755697,119756319,119757333,119757863,119760905,	9.56988	16.2857	OK	0.767031	1.06414	0.1292	0.790043	no
Stx16	A2ACM7	NM_172675	NP_766263	228960	syntaxin-16 isoform a	uc008oel.1	chr2	+	173902551	173925272	9	173902551,173910146,173916121,173916982,173917902,173918934,173919429,173920560,173922419,	173902690,173910158,173916229,173917123,173918068,173919026,173919573,173920641,173925272,	8.35564	10.6845	OK	0.354694	0.270451	0.69695	0.994113	no
Ttc39a	A2ACP1	NM_001145948	NP_001139420	230603	tetratricopeptide repeat protein 39A isoform 1	uc008uck.2	chr4	+	109088251	109117350	18	109088251,109088591,109093897,109095050,109095479,109098905,109100735,109101491,109103460,109103995,109104143,109105593,109111353,109113126,109114831,109115301,109116112,109116686,	109088352,109088696,109094029,109095127,109095547,109098970,109100835,109101557,109103569,109104063,109104203,109105755,109111445,109113247,109114943,109115416,109116229,109117350,	0.315879	0.000456356	NOTEST	-9.435	0	1	1	no
Ttc39a	A2ACP1-2	NM_153392	NP_700441	230603	tetratricopeptide repeat protein 39A isoform 2	uc008ucj.2	chr4	+	109079704	109117350	18	109079704,109088591,109093897,109095050,109095479,109098905,109100735,109101491,109103460,109103995,109104143,109105593,109111353,109113126,109114831,109115301,109116112,109116686,	109079814,109088696,109094029,109095127,109095547,109098970,109100835,109101557,109103569,109104063,109104203,109105755,109111445,109113247,109114943,109115416,109116229,109117350,	0.600708	1.68539	OK	1.48834	0.957418	0.26755	0.942306	no
Dhx35	A2ACQ1			71715	SubName: Full=DEAH (Asp-Glu-Ala-His) box polypeptide 35;	uc008nqu.1	chr2	+	158620555	158683950	22	158620555,158627110,158632133,158632658,158641145,158643098,158643997,158646121,158652040,158653638,158655238,158657397,158660605,158662376,158666286,158668040,158668591,158669813,158672643,158675217,158677446,158682815,	158620664,158627244,158632226,158632736,158641270,158643160,158644067,158646181,158652153,158653735,158655397,158657608,158660730,158662431,158666382,158668135,158668669,158669943,158672725,158675289,158677558,158683950,	4.55609	4.36296	OK	-0.0624891	-0.0705262	0.91805	0.994113	no
Slco4a1|Slco4a1	A2ACT3	NM_148933|NM_148933	NP_683735|NP_683735	108115|108115	solute carrier organic anion transporter family|solute carrier organic anion transporter family	uc008ojc.1|uc008oje.1	chr2|chr2	+|+	180191038|180195682	180209557|180209557	12|12	180191038,180198645,180200301,180201762,180202271,180205808,180206758,180207109,180207365,180207807,180208218,180208808,|180195682,180198645,180200301,180201762,180202271,180205808,180206758,180207109,180207365,180207807,180208218,180208808,	180191078,180199533,180200392,180201884,180202383,180205963,180206954,180207275,180207538,180207872,180208367,180209557,|180195903,180199533,180200392,180201884,180202383,180205963,180206954,180207275,180207538,180207872,180208367,180209557,	0.934549	1.05729	OK	0.178028	0.145695	0.8318	0.994113	no
Ntsr1|Ntsr1	A2ACT4	NM_018766|NM_018766	NP_061236|NP_061236	18216|18216	neurotensin receptor type 1|neurotensin receptor type 1	uc008ojg.1|uc012cmd.1	chr2|chr2	+|+	180234680|180234680	180279684|180278924	4|5	180234680,180273321,180276134,180277232,|180234680,180273321,180276134,180277232,180277807,	180235836,180273538,180276225,180279684,|180235836,180273538,180276225,180277496,180278924,	0.971252	2.80223	OK	1.52866	1.70424	0.0238	0.391954	no
Col9a3	A2ACT7	NM_009936	NP_034066	12841	procollagen, type IX, alpha 3	uc008ojl.1	chr2	+	180332926	180356890	32	180332926,180333570,180334749,180335226,180336286,180337346,180337806,180338061,180338453,180338838,180339922,180340431,180341179,180341512,180341787,180342331,180343136,180344030,180344185,180344760,180344894,180345364,180345964,180346133,180347658,180348851,180349992,180350181,180350507,180351085,180354397,180355934,	180333030,180333639,180334785,180335298,180336340,180337382,180337830,180338115,180338507,180338880,180339979,180340485,180341233,180341566,180341841,180342385,180343190,180344084,180344239,180344805,180344948,180345418,180346018,180346205,180347694,180348896,180350025,180350328,180350562,180351268,180354475,180356890,	5.836	4.61957	OK	-0.337222	-0.455465	0.54325	0.994113	no
Dsn1|Dsn1	A2ACV4	NM_025853|NM_025853	NP_080129|NP_080129	66934|66934	kinetochore-associated protein DSN1 homolog|kinetochore-associated protein DSN1 homolog	uc008noj.2|uc008nok.2	chr2|chr2	-|-	156820797|156820797	156832811|156832811	11|11	156820797,156822468,156823342,156824455,156824871,156826569,156827418,156828424,156830903,156831583,156832710,|156820797,156822468,156823342,156824455,156824871,156826569,156827418,156828424,156830903,156831583,156832710,	156822017,156822556,156823490,156824533,156824931,156826660,156827491,156828498,156831227,156831609,156832811,|156822017,156822556,156823490,156824533,156824931,156826660,156827491,156828498,156831227,156832098,156832811,	1.93249	1.17837	OK	-0.713662	-0.791975	0.26725	0.942247	no
9830001H06Rik	A2ACV6	NM_001164663	NP_001158135	320706	suppressor of glucose by autophagy	uc008nol.2	chr2	-	156836177	156905001	15	156836177,156845925,156848552,156849532,156853122,156855215,156856254,156856523,156858993,156862905,156865562,156867629,156879254,156885923,156903964,	156844235,156847273,156848623,156849604,156853374,156855383,156856359,156856754,156859119,156863046,156866738,156867692,156879413,156886148,156905001,	4.98417	4.59863	OK	-0.116149	-0.17498	0.8033	0.994113	no
Olfr62	A2ACY2	NM_146315	NP_666427	18363	olfactory receptor 62	uc008ukp.1	chr4	+	118338123	118339071	1	118338123,	118339071,	0	0	NOTEST	0	0	1	1	no
Chm	A2AD03	NM_018818	NP_061288	12662	rab proteins geranylgeranyltransferase component	uc009udn.1	chrX	-	110154200	110299124	15	110154200,110160944,110166670,110178455,110183187,110185525,110193746,110223784,110225537,110226157,110229624,110252944,110254322,110273112,110299049,	110157244,110161105,110166769,110178552,110183251,110185630,110193824,110224010,110225658,110226274,110230039,110253069,110254395,110273179,110299124,	7.12268	7.17846	OK	0.0112536	0.0152033	0.9838	0.99614	no
Oprd1	A2AD37	NM_013622	NP_038650	18386	delta-type opioid receptor	uc008vap.1	chr4	-	131666640	131700401	3	131666640,131673033,131700073,	131669983,131673383,131700401,	2.05949	5.09777	OK	1.30758	1.79925	0.0164	0.331548	no
Stil|Stil|Stil|Stil|Stil|Stil	A2AD39	NM_009185|||NM_009185||NM_009185	NP_033211|||NP_033211||NP_033211	20460|20460|20460|20460|20460|20460	SCL-interrupting locus protein homolog|SubName: Full=Scl/Tal1 interrupting locus;|SubName: Full=Scl/Tal1 interrupting locus;|SCL-interrupting locus protein homolog|SubName: Full=Scl/Tal1 interrupting locus;|SCL-interrupting locus protein homolog	uc008ueh.2|uc008uei.2|uc008uej.2|uc012diz.1|uc012dja.1|uc012djb.1	chr4|chr4|chr4|chr4|chr4|chr4	+|+|+|+|+|+	114672722|114672722|114677466|114672722|114672722|114672722	114715803|114715803|114715803|114711923|114715803|114715803	17|16|14|15|18|17	114672722,114675452,114677477,114679286,114679740,114681875,114682668,114684398,114686678,114688776,114694079,114696086,114702473,114705247,114710942,114711672,114713778,|114672722,114675452,114677477,114679286,114679740,114682668,114684398,114686678,114688776,114694079,114696086,114702473,114705247,114710942,114711672,114713778,|114677466,114679286,114679740,114682668,114684398,114686678,1146887…	114672952,114675537,114677585,114679399,114679928,114682123,114682752,114684485,114686829,114688892,114694194,114697022,114702642,114705476,114711135,114711923,114715803,|114672952,114675537,114677585,114679399,114679928,114682752,114684485,114686829,114688892,114694194,114697022,114702642,114705476,114711135,114711923,114715803,|114677585,114679399,114679928,114682752,114684485,114686829,1146888…	0.403324	0.127082	NOTEST	-1.66618	0	1	1	no
Foxe3	A2AD44	NM_015758	NP_056573	30923	forkhead box protein E3	uc008uef.1	chr4	-	114597751	114598618	1	114597751,	114598618,	0	0	NOTEST	0	0	1	1	no
Prkcz	A2AD75			18762	SubName: Full=Protein kinase C, zeta;	uc008wde.1	chr4	-	154728729	154735500	3	154728729,154731589,154735260,	154730625,154731711,154735500,	0.061501	0.117975	NOTEST	0.939804	0	1	1	no
Prkcz	A2AD76	NM_008860	NP_032886	18762	protein kinase C zeta type isoform a	uc008wdd.1	chr4	-	154634228	154735500	18	154634228,154636810,154641803,154642292,154643141,154645307,154645577,154647049,154660888,154663739,154664611,154667266,154668375,154675038,154728762,154730535,154731589,154735260,	154636640,154636926,154641893,154642372,154643261,154645395,154645713,154647136,154660986,154663928,154664664,154667348,154668507,154675124,154728813,154730625,154731711,154735500,	0.783671	0.616497	OK	-0.346155	-0.0519905	0.8565	0.994113	no
Frmd7	A2AD83	NM_001190332	NP_001177261	385354	FERM domain containing 7	uc012hgz.1	chrX	-	48245821	48295887	12	48245821,48250426,48250620,48251900,48253502,48254855,48255171,48262927,48265756,48268522,48269354,48295830,	48249418,48250502,48250689,48252064,48253598,48255003,48255286,48263025,48265835,48268565,48269459,48295887,	0.441225	0.194069	NOTEST	-1.18494	0	1	1	no
2610018G03Rik|2610018G03Rik|2610018G03Rik	A2AD85	NM_133729||NM_133729	NP_598490||NP_598490	70415|70415|70415	serine/threonine-protein kinase MST4|SubName: Full=Novel protein containing a protein kinase domain; SubName: Full=Putative uncharacterized protein; SubName: Full=RIKEN cDNA 2610018G03 gene;|serine/threonine-protein kinase MST4	uc009tdr.1|uc012hgx.1|uc012hgy.1	chrX|chrX|chrX	+|+|+	48194612|48194855|48231564	48245027|48245027|48245027	12|11|10	48194612,48194855,48223432,48232665,48238765,48238963,48239827,48241037,48242192,48242865,48243009,48244476,|48194855,48223432,48232665,48238765,48238963,48239827,48241037,48242192,48242865,48242992,48244476,|48231564,48232665,48237754,48238963,48239827,48241037,48242192,48242865,48243009,48244476,	48194723,48195012,48223663,48232722,48238874,48239121,48240013,48241186,48242286,48242928,48243146,48245027,|48195012,48223663,48232722,48238874,48239121,48240013,48241186,48242286,48242928,48243146,48245027,|48231656,48232722,48238874,48239121,48240013,48241186,48242286,48242928,48243146,48245027,	3.57249	0.841349	OK	-2.08615	-2.19271	0.0022	0.0996517	no
Atad3a	A2AD89	NM_179203	NP_849534	108888	ATPase family AAA domain-containing protein 3	uc008wen.2	chr4	-	155114748	155135207	16	155114748,155120137,155121422,155122779,155123265,155124240,155124581,155124976,155125545,155127675,155127990,155128865,155129787,155130169,155131200,155134910,	155115461,155120246,155121590,155122850,155123317,155124365,155124707,155125033,155125701,155127745,155128156,155128935,155129847,155130271,155131277,155135207,	16.632	18.0422	OK	0.117416	0.168733	0.8137	0.994113	no
Mrpl20	A2AD94	NM_025570	NP_079846	66448	39S ribosomal protein L20, mitochondrial	uc008weu.1	chr4	+	155177726	155182938	4	155177726,155177941,155181016,155182587,	155177851,155178052,155181094,155182938,	57.7097	83.7509	OK	0.537292	1.04994	0.2763	0.947839	no
Cpsf3l	A2ADA4	NM_028020	NP_082296	71957	integrator complex subunit 11	uc008wfh.1	chr4	+	155243675	155263212	17	155243675,155246235,155246958,155249246,155259206,155259395,155259673,155260200,155260906,155261224,155261540,155261713,155261963,155262156,155262292,155262504,155262728,	155243829,155246333,155247032,155249475,155259305,155259430,155259812,155260265,155261096,155261308,155261630,155261876,155262071,155262218,155262435,155262634,155263212,	10.6178	14.9214	OK	0.490894	0.632458	0.4062	0.994113	no
Pusl1	A2ADA5	NM_001033490	NP_001028662	433813	tRNA pseudouridine synthase-like 1	uc012drb.1	chr4	-	155262968	155265871	8	155262968,155263542,155263777,155264607,155264861,155265160,155265466,155265739,	155263277,155263705,155263832,155264778,155265011,155265348,155265524,155265871,	4.16015	9.12591	OK	1.13333	0.629271	0.3862	0.994113	no
Pusl1	A2ADA5-2			433813	RecName: Full=tRNA pseudouridine synthase-like 1; EC=5.4.99.-; AltName: Full=tRNA pseudouridylate synthase-like 1; AltName: Full=tRNA-uridine isomerase-like 1;	uc008wfi.1	chr4	-	155262968	155265858	6	155262968,155263542,155264607,155264861,155265160,155265680,	155263277,155263832,155264778,155265011,155265524,155265858,	5.04939	6.99195	OK	0.469586	0.289218	0.6965	0.994113	no
Spen	A2ADB0	NM_019763	NP_062737	56381	msx2-interacting protein	uc008von.1	chr4	-	141023804	141094512	16	141023804,141025297,141025730,141026024,141027284,141036660,141039639,141041473,141043480,141043907,141045760,141049310,141050152,141072750,141077986,141094078,	141024952,141025456,141025925,141026525,141035304,141036729,141039740,141041587,141043594,141044033,141045912,141049511,141050313,141073233,141078307,141094512,	2.56237	3.45978	OK	0.433205	0.30767	0.6762	0.994113	no
Spen	A2ADB1	NM_019763	NP_062737	56381	msx2-interacting protein	uc008vom.1	chr4	-	141023804	141050313	12	141023804,141025297,141025730,141026024,141027284,141039639,141041473,141043480,141043907,141045760,141049310,141050152,	141024952,141025456,141025925,141026525,141035304,141039740,141041587,141043594,141044033,141045912,141049511,141050313,	6.11929	5.57847	OK	-0.133494	-0.124854	0.8631	0.994113	no
Fam131c	A2ADB2	NM_001085513	NP_001078982	277743	hypothetical protein LOC277743	uc008vod.1	chr4	+	140924134	140940090	7	140924134,140935592,140936233,140936516,140938241,140938658,140939302,	140924239,140935708,140936269,140936610,140938424,140938769,140940090,	1.13109	3.69948	OK	1.70961	2.01484	0.0188	0.351872	no
Clcnka|Clcnka	A2ADB3	NM_001146307|NM_024412	NP_001139779|NP_077723	12733|12733	chloride channel protein ClC-Ka|chloride channel protein ClC-Ka	uc008voe.2|uc008vof.2	chr4|chr4	-|-	140940525|140940525	140954014|140954621	19|20	140940525,140941191,140942987,140943203,140944048,140945231,140945991,140946256,140947260,140947687,140948439,140948655,140950327,140950873,140951033,140951510,140952428,140953144,140953863,|140940525,140941191,140942987,140943203,140944048,140945231,140945991,140946256,140947260,140947687,140948439,140948655,140950327,140950873,140951033,140951510,140952428,140953144,140953863,140954571,	140940863,140941278,140943071,140943292,140944182,140945445,140946102,140946326,140947434,140947772,140948541,140948740,140950453,140950952,140951111,140951650,140952557,140953273,140954014,|140940863,140941278,140943071,140943292,140944182,140945445,140946102,140946326,140947434,140947772,140948541,140948740,140950453,140950952,140951111,140951650,140952557,140953273,140953968,140954621,	2.14191	1.00352	OK	-1.09383	-1.03169	0.1523	0.825734	no
Clcnkb|Clcnkb	A2ADB6	NM_019701|	NP_062675|	56365|56365	chloride channel protein ClC-Kb|SubName: Full=Chloride channel Kb; SubName: Full=Chloride channel Kb, isoform CRA_f;	uc008voh.2|uc012dob.1	chr4|chr4	-|-	140960271|140960271	140971903|140971903	20|19	140960271,140960667,140960966,140961186,140963003,140963718,140964220,140964490,140965240,140965656,140966430,140966608,140967297,140967504,140967657,140968106,140969799,140970359,140971110,140971862,|140960271,140960667,140960966,140961186,140963003,140963718,140964220,140964490,140965240,140965656,140966430,140966608,140967297,140967504,140968106,140969799,140970359,140971110,140971862,	140960547,140960754,140961050,140961275,140963137,140963932,140964331,140964560,140965414,140965741,140966532,140966693,140967423,140967583,140967735,140968246,140969928,140970488,140971217,140971903,|140960547,140960754,140961050,140961275,140963137,140963932,140964331,140964560,140965414,140965741,140966532,140966693,140967423,140967735,140968246,140969928,140970488,140971217,140971903,	0.0359984	0.0171488	NOTEST	-1.06982	0	1	1	no
Clcnkb	A2ADB7	NM_019701	NP_062675	56365	chloride channel protein ClC-Kb	uc008voi.2	chr4	-	140960344	140971903	19	140960344,140960966,140961186,140963003,140963718,140964220,140964490,140965240,140965656,140966430,140966608,140967297,140967504,140967657,140968106,140969799,140970359,140971110,140971862,	140960754,140961050,140961275,140963137,140963932,140964331,140964560,140965414,140965741,140966532,140966693,140967423,140967583,140967735,140968246,140969928,140970488,140971217,140971903,	8.55102e-07	0.0333427	NOTEST	15.2509	0	1	1	no
Zbtb17	A2ADB9	NM_009541	NP_033567	22642	zinc finger and BTB domain-containing protein	uc008vol.2	chr4	+	141000587	141023852	16	141000587,141003165,141017683,141018449,141019181,141019587,141020151,141020474,141020703,141021263,141021438,141021636,141021891,141022262,141022588,141022757,	141000717,141003252,141017890,141018638,141019322,141019710,141020393,141020617,141021004,141021351,141021555,141021757,141022022,141022472,141022678,141023852,	10.5318	15.6673	OK	0.573003	0.457597	0.5606	0.994113	no
Plekhm2|Plekhm2	A2ADE0	NM_001033150|NM_001033150	NP_001028322|NP_001028322	69582|69582	pleckstrin homology domain-containing family M|pleckstrin homology domain-containing family M	uc008voz.1|uc008vpb.1	chr4|chr4	-|-	141181648|141187627	141198101|141220814	17|9	141181648,141183665,141183863,141184195,141184995,141185364,141185824,141186486,141186906,141187204,141187424,141187627,141190167,141193339,141195590,141197331,141197909,|141187627,141190167,141195590,141197331,141197909,141198320,141198564,141219775,141220745,	141182622,141183782,141184043,141184355,141185061,141185555,141185957,141186575,141186971,141187295,141187494,141188491,141190393,141193399,141195777,141197419,141198101,|141188491,141190393,141195777,141197419,141198009,141198430,141198671,141220042,141220814,	14.7957	25.836	OK	0.804208	0.565337	0.4175	0.994113	no
Slc25a34	A2ADF7	NM_001013780	NP_001013802	384071	solute carrier family 25 member 34	uc008vox.1	chr4	-	141174739	141179749	5	141174739,141177292,141178118,141178356,141179191,	141176509,141177427,141178271,141178422,141179749,	1.4502	2.67037	OK	0.880783	1.01828	0.1598	0.840299	no
Slc25a34	A2ADF7-2	NM_001013780	NP_001013802	384071	solute carrier family 25 member 34	uc008voy.1	chr4	-	141177666	141179749	3	141177666,141178356,141179191,	141178271,141178422,141179749,	0.130831	0.141641	NOTEST	0.114527	0	1	1	no
Magt1|Magt1|Magt1	A2ADH1	NM_001190409|NM_025952|NM_025952	NP_001177338|NP_080228|NP_080228	67075|67075|67075	magnesium transporter protein 1 precursor|magnesium transporter protein 1 precursor|magnesium transporter protein 1 precursor	uc009ubh.2|uc009ubi.2|uc009ubj.2	chrX|chrX|chrX	-|-|-	103163423|103163423|103174680	103207238|103207238|103207238	10|11|8	103163423,103169523,103174744,103179048,103179704,103184309,103184728,103187736,103192160,103207000,|103163423,103166774,103169523,103174744,103179048,103179704,103184309,103184728,103187736,103192160,103207000,|103174680,103179048,103179704,103184309,103184728,103187736,103192160,103207000,	103166818,103169614,103174819,103179112,103179794,103184450,103184869,103187854,103192330,103207238,|103166365,103166818,103169614,103174819,103179112,103179794,103184450,103184869,103187854,103192330,103207238,|103174819,103179112,103179794,103184450,103184869,103187854,103192330,103207238,	7.05454	4.57775	OK	-0.623914	-0.781892	0.2462	0.931642	no
Atrx	A2ADH4	NM_009530	NP_033556	22589	transcriptional regulator ATRX	uc009ubb.1	chrX	-	102992955	103124711	35	102992955,102996686,102997319,102998028,102999122,103013370,103014681,103016114,103019047,103021439,103026186,103026533,103027785,103031648,103033577,103035179,103040835,103041133,103042024,103042920,103046375,103047303,103048622,103051196,103051796,103063189,103069898,103073705,103075247,103079645,103083053,103084331,103086255,103095219,103124438,	102995795,102996815,102997415,102998154,102999272,103013565,103014859,103016223,103019154,103021593,103026359,103026613,103027916,103031766,103033753,103035317,103041013,103041280,103042134,103043062,103046609,103047406,103048716,103051370,103051957,103063262,103072912,103073773,103075357,103079759,103083178,103084384,103086311,103095332,103124711,	13.0418	11.3197	OK	-0.204315	-0.279797	0.68745	0.994113	no
4932429P05Rik	A2ADI4	NM_001085511	NP_001078980	245509	SMEK homolog 3, putative	uc009tsh.1	chrX	+	86997606	87000830	2	86997606,86997782,	86997651,87000830,	0	0	NOTEST	0	0	1	1	no
Inadl	A2ADL9	NM_172696	NP_766284	12695	inaD-like protein isoform 1	uc008tuc.1	chr4	+	98062516	98386294	44	98062516,98072069,98072225,98075845,98077717,98079694,98083321,98090966,98092703,98095625,98098448,98104020,98107744,98110441,98122820,98131724,98136163,98158228,98161715,98163564,98172372,98180289,98185621,98187433,98190081,98202200,98205649,98235629,98258623,98277758,98290293,98305381,98317058,98319094,98334266,98340884,98342863,98343931,98347804,98348734,98354023,98354816,98370685,98384599,	98062615,98072125,98072392,98076040,98077857,98079890,98083450,98091185,98092803,98095717,98098590,98104161,98107833,98110498,98122955,98131886,98136295,98158438,98161829,98163972,98172496,98180464,98185693,98187611,98190192,98202278,98205749,98235826,98258715,98277831,98290380,98305453,98317176,98319249,98334350,98341078,98343011,98344018,98347913,98348772,98354146,98354921,98370792,98386294,	1.11558	0.417094	OK	-1.41935	-1.2241	0.0861	0.686135	no
Kank4	A2ADM1	NM_172872	NP_766460	242553	KN motif and ankyrin repeat domain-containing	uc008tuk.2	chr4	-	98421582	98484228	10	98421582,98428093,98432153,98437946,98440073,98441364,98443689,98444954,98452349,98484116,	98423276,98428294,98432296,98438166,98440161,98441583,98443801,98446883,98452432,98484228,	0.477057	0.929201	OK	0.961828	1.05738	0.14855	0.820306	no
Inadl	A2ADM2	NM_001005787	NP_001005787	12695	inaD-like protein isoform 4	uc008tug.1	chr4	+	98213324	98355701	16	98213324,98235629,98258623,98277758,98290293,98305381,98317058,98319094,98334266,98340884,98342863,98343931,98347804,98348734,98354023,98354816,	98213695,98235826,98258715,98277831,98290380,98305453,98317176,98319249,98334350,98341078,98343011,98344018,98347913,98348772,98354146,98355701,	0.14203	0.0734657	NOTEST	-0.951056	0	1	1	no
Inadl	A2ADM3	NM_007704	NP_031730	12695	inaD-like protein isoform 3	uc008tuh.1	chr4	+	98213324	98386294	18	98213324,98235629,98258623,98277758,98290293,98305381,98317058,98319094,98334266,98340884,98342863,98343931,98347804,98348734,98354023,98354816,98370685,98384599,	98213695,98235826,98258715,98277831,98290380,98305453,98317176,98319249,98334350,98341078,98343011,98344018,98347913,98348772,98354146,98354921,98370792,98386294,	0.957905	0.850841	OK	-0.170993	-0.130039	0.86505	0.994113	no
Lpar4	A2ADM5	NM_175271	NP_780480	78134	lysophosphatidic acid receptor 4	uc009ubx.2	chrX	+	104115963	104129238	3	104115963,104119416,104125468,	104116328,104119518,104129238,	0.368283	0.295888	NOTEST	-0.315762	0	1	1	no
Zfp831	A2ADM8	NM_001099328	NP_001092798	100043757	zinc finger protein 831	uc008ofh.1	chr2	+	174469034	174536331	5	174469034,174473581,174483173,174529523,174530603,	174472673,174473724,174483310,174529681,174536331,	1.51039	3.09848	OK	1.03664	1.49288	0.0408	0.501649	no
Cer1	A2ADM9	NM_009887	NP_034017	12622	cerberus precursor	uc008tkl.2	chr4	-	82527654	82531055	2	82527654,82530480,	82528821,82531055,	0.147909	0.284237	NOTEST	0.942381	0	1	1	no
Frem1	A2ADN0			329872	SubName: Full=Fras1 related extracellular matrix protein 1; Flags: Fragment;	uc008tkp.1	chr4	-	82584329	82616724	8	82584329,82596147,82602053,82605204,82609030,82611866,82615208,82616538,	82586684,82596412,82602249,82605346,82609175,82612071,82615405,82616724,	0.0656055	0.113542	NOTEST	0.791333	0	1	1	no
Frem1	A2ADN1	NM_001198811	NP_001185740	329872	FRAS1-related extracellular matrix protein 1	uc008tkn.2	chr4	-	82543823	82698071	37	82543823,82549397,82558435,82559107,82559436,82559870,82560523,82562534,82568130,82570665,82580764,82581875,82586219,82596147,82602053,82605204,82609030,82611866,82615208,82616538,82617981,82629225,82632418,82634958,82637310,82638705,82639938,82644709,82645851,82647607,82650187,82651454,82657765,82659717,82662279,82666495,82697804,	82546502,82549483,82558551,82559236,82559601,82559918,82560744,82562684,82568203,82570795,82580909,82582077,82586631,82596412,82602249,82605346,82609175,82612071,82615405,82616724,82618176,82629478,82632512,82635167,82637478,82638796,82640135,82644852,82646196,82647739,82650296,82651778,82657962,82660019,82662374,82667006,82698071,	0.107538	0.259824	NOTEST	1.27269	0	1	1	no
Rpgr	A2ADP2	NM_011285	NP_035415	19893	X-linked retinitis pigmentosa GTPase regulator	uc009sqg.2	chrX	-	9735341	9793921	17	9735341,9739727,9741847,9743201,9755396,9759080,9771943,9773097,9776036,9779135,9783248,9785798,9787724,9788923,9789850,9790654,9793677,	9736006,9739816,9741905,9743402,9755462,9759178,9772109,9773280,9776161,9779291,9783407,9785948,9787883,9788986,9789943,9790780,9793921,	4.22437	3.32305	OK	-0.346227	-0.388757	0.57105	0.994113	no
Rpgr	A2ADP3	NM_001177950	NP_001171421	19893	X-linked retinitis pigmentosa GTPase regulator	uc009sqh.2	chrX	-	9735341	9793921	18	9735341,9739727,9741847,9743201,9753128,9755396,9759080,9771943,9773097,9776036,9779135,9783248,9785798,9787724,9788923,9789850,9790654,9793677,	9736006,9739816,9741905,9743402,9754007,9755462,9759178,9772109,9773280,9776161,9779291,9783407,9785948,9787883,9788986,9789943,9790780,9793921,	0.437143	0.15149	NOTEST	-1.52888	0	1	1	no
Rpgr	A2ADP5	NM_001177953	NP_001171424	19893	X-linked retinitis pigmentosa GTPase regulator	uc009sqe.2	chrX	-	9650747	9793921	16	9650747,9741847,9743201,9755396,9759080,9771943,9773097,9776036,9779135,9783248,9785798,9787724,9788923,9789850,9790654,9793677,	9650954,9741905,9743402,9755462,9759178,9772109,9773280,9776161,9779291,9783407,9785948,9787883,9788986,9789943,9790780,9793921,	0.0323744	0.0414034	NOTEST	0.354894	0	1	1	no
Ppp1r8	A2ADR9	NM_146154	NP_666266	100336	nuclear inhibitor of protein phosphatase 1	uc008vbw.2	chr4	-	132382839	132399084	7	132382839,132385287,132386539,132388811,132390551,132396558,132398971,	132384121,132385352,132386684,132389032,132390705,132396619,132399084,	17.9608	19.5028	OK	0.118828	0.191446	0.8072	0.994113	no
Stx12|Stx12	A2ADS0	NM_133887|NM_133887	NP_598648|NP_598648	100226|100226	syntaxin-12|syntaxin-12	uc008vbx.1|uc008vby.1	chr4|chr4	-|-	132409978|132418201	132440373|132440373	9|5	132409978,132413214,132414333,132416458,132418740,132419073,132424082,132427502,132440162,|132418201,132419073,132424082,132427502,132440162,	132411473,132413297,132414406,132416564,132418784,132419211,132424182,132427572,132440373,|132418784,132419211,132424182,132427572,132440373,	46.8545	42.1847	OK	-0.151468	-0.227291	0.7417	0.994113	no
Fam76a	A2ADS3	NM_145553	NP_663528	230789	hypothetical protein LOC230789 isoform A	uc008vbz.2	chr4	-	132455127	132478466	9	132455127,132457917,132459812,132466606,132469583,132472033,132473636,132476641,132478272,	132457223,132458019,132459948,132466693,132469741,132472186,132473691,132476706,132478466,	18.2979	17.0284	OK	-0.103741	-0.14086	0.83725	0.994113	no
Inadl	A2ADS9	NM_001005784	NP_001005784	12695	inaD-like protein isoform 2	uc008tue.1	chr4	+	98103632	98164324	9	98103632,98107744,98110441,98122820,98131724,98136163,98158228,98161715,98163564,	98104161,98107833,98110498,98122955,98131886,98136295,98158438,98161829,98164324,	0.0369376	0.0296541	NOTEST	-0.31686	0	1	1	no
Awat2	A2ADU0	NM_177746	NP_808414	245532	acyl-CoA wax alcohol acyltransferase 2	uc009tvx.1	chrX	-	97597560	97607901	7	97597560,97598478,97599469,97599867,97600297,97600924,97607789,	97598279,97598678,97599644,97600072,97600368,97601035,97607901,	0.126784	0.159264	NOTEST	0.329049	0	1	1	no
Eda	A2ADU2	NM_001177942	NP_001171413	13607	ectodysplasin-A isoform 7	uc012hmq.1	chrX	+	97170944	97596099	8	97170944,97505332,97576793,97585040,97586679,97587671,97590357,97592243,	97171515,97505438,97576817,97585220,97586714,97587723,97590446,97596099,	0.52611	0	NOTEST	-Inf	0	1	1	no
Eda	A2ADU3	NM_001177939	NP_001171410	13607	ectodysplasin-A isoform 4	uc009tvs.1	chrX	+	97170944	97596099	8	97170944,97505332,97576793,97585040,97586679,97587671,97590366,97592243,	97171515,97505438,97576817,97585220,97586714,97587723,97590482,97596099,	0	0.676574	OK	Inf	NA	0.1252	0.783914	no
Dgat2l6	A2ADU8	NM_001114084	NP_001107556	668257	diacylglycerol O-acyltransferase 2-like protein	uc012hmt.1	chrX	+	97720176	97741447	7	97720176,97735341,97735975,97736406,97737954,97740134,97740784,	97720346,97735452,97736046,97736611,97738129,97740346,97741447,	0.427306	0.0984973	NOTEST	-2.11711	0	1	1	no
Awat1	A2ADU9	NM_001081136	NP_001074605	245533	acyl-CoA wax alcohol acyltransferase 1	uc009twb.1	chrX	+	97767585	97773545	7	97767585,97768807,97769168,97770037,97770860,97772684,97773072,	97767751,97768915,97769239,97770242,97771032,97772884,97773545,	0	0	NOTEST	0	0	1	1	no
Arr3	A2ADV1	NM_133205	NP_573468	170735	arrestin-C	uc009twd.2	chrX	+	97800835	97813832	17	97800835,97801954,97802221,97802402,97802660,97807086,97807390,97808128,97808836,97809167,97809469,97809940,97812238,97812568,97812763,97813057,97813668,	97800922,97801982,97802252,97802463,97802705,97807286,97807450,97808196,97808972,97809252,97809542,97810078,97812322,97812592,97812828,97813067,97813832,	1.30886	0.306778	OK	-2.09304	-1.88249	0.0352	0.467419	no
Ddi2	A2ADY9	NM_001017966	NP_001017966	68817	protein DDI1 homolog 2	uc008vpd.1	chr4	-	141239477	141279334	10	141239477,141245184,141248169,141251321,141254644,141259026,141261846,141264134,141269311,141278971,	141241546,141245246,141248359,141251425,141254773,141259154,141261973,141264371,141269441,141279334,	9.71628	8.05328	OK	-0.270829	-0.36905	0.5985	0.994113	no
Iqcc	A2ADZ8	NM_198026	NP_932143	230767	IQ domain-containing protein C	uc008uxs.1	chr4	-	129292860	129296337	5	129292860,129294601,129294907,129295735,129296257,	129294424,129294702,129295160,129295879,129296337,	2.23775	4.65572	OK	1.05696	1.41725	0.0662	0.616092	no
Ccdc28b	A2ADZ9	NM_025455	NP_079731	66264	coiled-coil domain-containing protein 28B	uc008uxu.1	chr4	-	129296517	129301152	6	129296517,129297700,129297926,129298227,129299843,129301057,	129296690,129297723,129298120,129298394,129300031,129301152,	9.64426	14.3082	OK	0.569102	0.551127	0.45645	0.994113	no
Eif3i	A2AE04	NM_018799	NP_061269	54709	eukaryotic translation initiation factor 3	uc008uxm.2	chr4	-	129269217	129277892	11	129269217,129269510,129270240,129270585,129270769,129272302,129272507,129274117,129276198,129277652,129277837,	129269378,129269603,129270314,129270675,129270880,129272430,129272657,129274183,129276286,129277745,129277892,	83.2078	104.032	OK	0.322235	0.459362	0.5107	0.994113	no
Syn1	A2AE14	NM_001110780	NP_001104250	20964	synapsin-1 isoform b	uc009stx.2	chrX	-	20437636	20498044	13	20437636,20439624,20440308,20440709,20441886,20442080,20442244,20442971,20484202,20485076,20486462,20486650,20497538,	20438697,20440216,20440396,20440856,20441989,20442155,20442387,20443034,20484292,20485233,20486554,20486708,20498044,	41.3545	128.54	OK	1.6361	1.13993	0.15315	0.828028	no
Cfp	A2AE15	NM_008823	NP_032849	18636	properdin precursor	uc009sub.1	chrX	-	20502660	20508650	9	20502660,20504406,20504660,20505078,20505453,20505768,20506721,20508277,20508516,	20502885,20504518,20504849,20505252,20505645,20505939,20506897,20508428,20508650,	3.12405	5.15845	OK	0.723522	0.0881386	0.735	0.994113	no
Zfp182|Zfp182	A2AE18	NM_001013387|NM_001111076	NP_001013405|NP_001104546	319535|319535	zinc finger protein 182|zinc finger protein 182	uc009sui.2|uc009suj.2	chrX|chrX	-|-	20603309|20603309	20639164|20639164	5|5	20603309,20613462,20613753,20637628,20639019,|20603309,20613462,20613753,20637628,20639019,	20608778,20613597,20613898,20637654,20639164,|20608778,20613597,20613898,20637678,20639164,	1.32266	1.12145	OK	-0.238075	-0.286134	0.69445	0.994113	no
Spaca5	A2AE20	NM_001085393	NP_001078862	278203	sperm acrosome-associated protein 5 precursor	uc009sul.1	chrX	+	20645531	20655089	4	20645531,20653650,20654732,20654914,	20645758,20653809,20654811,20655089,	0.16692	0	NOTEST	-Inf	0	1	1	no
Zfp300	A2AE21	NM_183185	NP_899008	245368	zinc finger protein 300	uc009sum.1	chrX	-	20656275	20666355	5	20656275,20661033,20661341,20665647,20666131,	20660417,20661126,20661481,20665706,20666355,	0.3322	0.548343	NOTEST	0.723025	0	1	1	no
Ampd2	A2AE27	NM_028779	NP_083055	109674	AMP deaminase 2	uc008qyb.1	chr3	-	107880249	107888317	11	107880249,107880469,107881597,107881904,107882102,107882504,107882980,107883184,107883561,107883918,107888164,	107880381,107880664,107881727,107881994,107882244,107882691,107883092,107883253,107883692,107884049,107888317,	8.42825	17.199	OK	1.02902	0.691133	0.3447	0.987068	no
Gnat2	A2AE33	NM_008141	NP_032167	14686	guanine nucleotide-binding protein G(t) subunit	uc008qyc.1	chr3	+	107895985	107904203	9	107895985,107896111,107898058,107898356,107899267,107900884,107901228,107902905,107903530,	107896011,107896284,107898101,107898498,107899425,107901013,107901358,107903059,107904203,	0.0900799	0	NOTEST	-Inf	0	1	1	no
Amigo1|Amigo1	A2AE39	NM_146137|NM_001004293	NP_666249|NP_001004293	229715|229715	amphoterin-induced protein 1 isoform 1|amphoterin-induced protein 1 isoform 2	uc008qyg.1|uc008qyh.1	chr3|chr3	+|+	107989252|107989252	107994695|107994695	2|2	107989252,107990008,|107989252,107990043,	107989596,107994695,|107989596,107994695,	8.90104	29.3991	OK	1.72373	2.51594	0.00055	0.0372024	yes
Cyb561d1	A2AE42	NM_001081320	NP_001074789	72023	cytochrome b561 domain-containing protein 1	uc008qyj.1	chr3	-	107998688	108003752	3	107998688,108003042,108003544,	108002633,108003080,108003752,	2.40818	3.60391	OK	0.581621	0.568901	0.42465	0.994113	no
Sypl2	A2AE46	NM_008596	NP_032622	17306	synaptophysin-like protein 2	uc008qyo.1	chr3	-	108020218	108029517	4	108020218,108021958,108029040,108029281,	108020707,108022083,108029115,108029517,	0.13944	0.467596	NOTEST	1.74562	0	1	1	no
Plk3	A2AE77	NM_013807	NP_038835	12795	serine/threonine-protein kinase PLK3	uc012djq.1	chr4	-	116801259	116806557	15	116801259,116801890,116802564,116802847,116803112,116803328,116803717,116803977,116804214,116804505,116805331,116805509,116805793,116805999,116806256,	116801783,116802004,116802694,116803010,116803196,116803422,116803758,116804104,116804413,116804601,116805419,116805639,116805910,116806107,116806557,	0.6505	0.0686133	OK	-3.24499	-0.496163	0.4706	0.994113	no
Gstm4	A2AE91	NM_001160411	NP_001153883	14865	glutathione S-transferase mu 4 isoform 2	uc012cvz.1	chr3	-	107843325	107847777	8	107843325,107845053,107845244,107846241,107846437,107846812,107847270,107847762,	107844243,107845164,107845340,107846342,107846519,107846877,107847346,107847777,	1.80339	1.58283	OK	-0.188198	-0.070337	0.8821	0.994113	no
Sytl1|Sytl1	A2AE94	|NM_031393	|NP_113570	269589|269589	SubName: Full=Synaptotagmin-like 1;|synaptotagmin-like protein 1	uc008vco.2|uc012dmk.1	chr4|chr4	-|-	132812614|132809004	132819002|132819002	9|15	132812614,132813050,132813331,132813648,132814775,132814896,132815202,132816767,132818901,|132809004,132809369,132811447,132811648,132811956,132812402,132812779,132813050,132813331,132813648,132814775,132814896,132815202,132816767,132818901,	132812946,132813164,132813426,132813736,132814821,132814972,132815351,132816996,132819002,|132809223,132809575,132811547,132811727,132812115,132812499,132812946,132813164,132813426,132813736,132814821,132814972,132815351,132816996,132819002,	2.82755	2.87241	OK	0.0227084	0.0222439	0.975	0.995124	no
Wdtc1|Wdtc1	A2AE97	|NM_199306	|NP_955010	230796|230796	SubName: Full=WD and tetratricopeptide repeats 1;|WD and tetratricopeptide repeats protein 1	uc008vcr.2|uc012dml.1	chr4|chr4	-|-	132848380|132848380	132909396|132895230	18|16	132848380,132851112,132852330,132853334,132856475,132857633,132858297,132859465,132860069,132861738,132864663,132869221,132869674,132878086,132879742,132883057,132908700,132909204,|132848380,132851112,132852330,132853334,132856475,132857633,132858297,132859465,132860065,132861738,132864663,132869221,132869674,132878086,132879742,132894910,	132850300,132851305,132852508,132853570,132856649,132857742,132858370,132859581,132860160,132861921,132864851,132869333,132869721,132878170,132879889,132883180,132908864,132909396,|132850300,132851305,132852508,132853570,132856649,132857742,132858370,132859581,132860160,132861921,132864851,132869333,132869721,132878170,132879889,132895230,	17.2309	35.6561	OK	1.04915	1.47788	0.03755	0.484349	no
Plp1	A2AEB1	NM_011123	NP_035253	18823	myelin proteolipid protein	uc009ujd.1	chrX	+	133357374	133372281	7	133357374,133365609,133366491,133367806,133368693,133369637,133370578,	133357456,133365796,133366648,133367975,133368767,133369703,133372281,	40.8252	52.9911	OK	0.376292	0.228401	0.7542	0.994113	no
Tceal1	A2AEC4	NM_146236	NP_666348	237052	transcription elongation factor A protein-like	uc009uit.1	chrX	+	133242603	133244405	2	133242603,133243321,	133242627,133244405,	13.1969	17.1036	OK	0.374099	0.598437	0.4714	0.994113	no
Stxbp3a	A2AEC9			20912	SubName: Full=Syntaxin binding protein 3A;	uc008qzt.3	chr3	-	108627450	108643420	4	108627450,108629943,108630490,108643337,	108629000,108630025,108630540,108643420,	0.454876	0.189995	NOTEST	-1.25951	0	1	1	no
Fndc7	A2AED3	NM_177091	NP_796065	320181	fibronectin type III domain-containing protein 7	uc008qzv.2	chr3	-	108656595	108692926	13	108656595,108659266,108661795,108665644,108669979,108672017,108673445,108675033,108679353,108684243,108686289,108692010,108692561,	108659183,108659328,108661825,108665905,108670234,108672272,108673703,108675288,108679611,108684504,108686544,108692029,108692926,	3.73941e-05	1.84864e-05	NOTEST	-1.01634	0	1	1	no
Fndc7	A2AED3-3	NM_177091	NP_796065	320181	fibronectin type III domain-containing protein 7	uc008qzw.1	chr3	-	108672237	108684697	4	108672237,108675033,108679353,108684243,	108673703,108675288,108679611,108684697,	0	0	NOTEST	0	0	1	1	no
Fndc7	A2AED3-4	NM_001165965	NP_001159437	320181	fibronectin type III domain-containing protein 7	uc012cwg.1	chr3	-	108656595	108692926	12	108656595,108659266,108661795,108665644,108669979,108672017,108673445,108675033,108684243,108686289,108692010,108692561,	108659183,108659328,108661825,108665905,108670234,108672272,108673703,108675288,108684504,108686544,108692029,108692926,	0.0648558	0.0141456	NOTEST	-2.19688	0	1	1	no
Celsr2	A2AEE6	NM_001004177	NP_001004177	53883	cadherin EGF LAG seven-pass G-type receptor 2	uc008qyz.1	chr3	-	108195295	108201891	18	108195295,108196257,108196567,108196853,108197130,108197802,108198033,108198245,108198477,108198860,108199350,108199636,108199864,108200147,108200419,108200677,108201386,108201796,	108196163,108196428,108196750,108196942,108197258,108197925,108198160,108198325,108198590,108199035,108199551,108199763,108200032,108200328,108200548,108200861,108201596,108201891,	6.27427	7.89245	OK	0.331025	0.112154	0.88735	0.994113	no
Celsr2	A2AEE7	NM_017392	NP_059088	53883	cadherin EGF LAG seven-pass G-type receptor 2	uc008qyx.1	chr3	-	108193765	108218412	34	108193765,108195928,108196257,108196567,108196853,108197130,108197802,108198033,108198245,108198477,108198860,108199350,108199636,108199864,108200147,108200419,108200677,108201386,108201796,108202534,108202799,108203420,108203695,108204063,108204317,108204854,108205365,108205622,108206138,108206541,108206814,108207266,108209667,108215102,	108195576,108196163,108196428,108196750,108196942,108197258,108197925,108198160,108198325,108198590,108199035,108199551,108199763,108200032,108200328,108200548,108200861,108201596,108201891,108202636,108202983,108203541,108203837,108204238,108204605,108205021,108205491,108205786,108206296,108206630,108206930,108207489,108210315,108218412,	20.6767	39.0641	OK	0.917839	1.16925	0.0921	0.705384	no
Psrc1|Psrc1	A2AEF4	NM_019976|NM_001190161	NP_064360|NP_001177090	56742|56742	proline/serine-rich coiled-coil protein 1|proline/serine-rich coiled-coil protein 1	uc008qyv.2|uc008qyw.2	chr3|chr3	+|+	108186755|108186721	108191149|108191149	8|8	108186755,108187153,108187291,108187887,108189210,108189417,108190195,108190516,|108186721,108187153,108187291,108187887,108189210,108189417,108190195,108190516,	108186844,108187203,108187349,108188326,108189325,108189654,108190313,108191149,|108186813,108187203,108187349,108188326,108189325,108189654,108190313,108191149,	2.04775	8.86501	OK	2.11408	2.55439	0.0007	0.0444861	yes
Ofd1	A2AEG2	NM_177429	NP_803178	237222	oral-facial-digital syndrome 1 protein homolog	uc009uwr.2	chrX	-	162827964	162878636	23	162827964,162829822,162830349,162831108,162838851,162841473,162843357,162843928,162846520,162847419,162848537,162849747,162851232,162852907,162862907,162864751,162865099,162866459,162869620,162869733,162873266,162877960,162878211,	162828990,162829890,162830502,162831263,162838965,162841571,162843514,162844540,162846632,162847550,162848727,162849839,162851306,162853027,162863014,162864925,162865236,162866567,162869651,162869802,162873467,162878059,162878636,	3.14888	1.6509	OK	-0.931581	-1.22966	0.09595	0.715111	no
Gpm6b|Gpm6b	A2AEG3	NM_001177957|NM_001177956	NP_001171428|NP_001171427	14758|14758	neuronal membrane glycoprotein M6-b isoform 2|neuronal membrane glycoprotein M6-b isoform 2	uc009uwl.2|uc009uwp.2	chrX|chrX	+|+	162782484|162782484	162826965|162826965	9|8	162782484,162791496,162810569,162813564,162817919,162820380,162821866,162823322,162824883,|162782484,162791496,162810569,162813564,162817919,162820380,162821866,162823322,	162783013,162791616,162810756,162813721,162818091,162820454,162821932,162823413,162826965,|162783013,162791616,162810756,162813721,162818091,162820454,162821932,162826965,	13.6837	10.9222	OK	-0.325195	-0.110076	0.8895	0.994113	no
Gpm6b	A2AEG6	NM_001177955	NP_001171426	14758	neuronal membrane glycoprotein M6-b isoform 1	uc009uwn.2	chrX	+	162782484	162826965	8	162782484,162791496,162810569,162813564,162817919,162820380,162821866,162824883,	162783013,162791616,162810756,162813721,162818091,162820454,162821932,162826965,	6.45798	7.67644	OK	0.249355	0.0556381	0.9476	0.994113	no
Gpm6b	A2AEG8	NM_023122	NP_075611	14758	neuronal membrane glycoprotein M6-b isoform 4	uc009uwg.2	chrX	+	162676874	162826965	7	162676874,162810569,162813564,162817919,162820380,162821866,162824883,	162677068,162810756,162813721,162818091,162820454,162821932,162826965,	30.8858	42.2223	OK	0.451061	0.208099	0.7839	0.994113	no
Nxf7	A2AEI2	NM_130888	NP_570958	170722	nuclear RNA export factor 7 isoform 2	uc012hor.1	chrX	-	132114325	132123620	18	132114325,132114493,132117622,132118261,132118891,132119025,132119242,132119435,132119679,132119819,132120304,132121775,132122271,132122505,132122720,132122911,132123114,132123469,	132114364,132114554,132117805,132118328,132118934,132119141,132119301,132119543,132119735,132119888,132120341,132121885,132122360,132122575,132122801,132123016,132123198,132123620,	0.113976	0.0256787	NOTEST	-2.15009	0	1	1	no
1700008I05Rik	A2AEI7	NM_027952	NP_082228	71841	t-complex 11 protein	uc009uhi.2	chrX	-	132189236	132228329	10	132189236,132191975,132193261,132193539,132194982,132198921,132199944,132203854,132227700,132228271,	132189664,132192139,132193443,132193757,132195119,132199142,132200065,132203966,132227835,132228329,	0.0167405	0.0173266	NOTEST	0.0496446	0	1	1	no
Cstf2	A2AEK1	NM_133196	NP_573459	108062	cleavage stimulation factor subunit 2	uc009ufk.1	chrX	+	130593887	130621360	14	130593887,130595182,130595483,130596232,130596906,130597136,130600799,130604383,130607752,130608664,130609051,130614865,130615729,130618770,	130593961,130595261,130595653,130596369,130597026,130597274,130600923,130604446,130607816,130608849,130609344,130614976,130615855,130621360,	9.20793	7.89553	OK	-0.22184	-0.171084	0.79295	0.994113	no
Clcc1	A2AEM2	NM_001177770	NP_001171241	229725	chloride channel CLIC-like protein 1 isoform 1	uc008qzn.2	chr3	+	108456907	108480929	11	108456907,108464272,108464849,108466441,108470880,108471616,108473819,108475737,108476198,108477554,108479602,	108457263,108464413,108464951,108466549,108471102,108471757,108473913,108475835,108476345,108477881,108480929,	1.92225	1.20538	OK	-0.67331	-0.363013	0.65965	0.994113	no
Gm5938	A2AEN9	NM_001085534	NP_001079003	546335	hypothetical protein LOC546335	uc009tqv.1	chrX	+	75370805	75375742	7	75370805,75371334,75372379,75373781,75374563,75374898,75375524,	75370908,75371474,75372453,75373892,75374662,75374928,75375742,	0	0	NOTEST	0	0	1	1	no
Ccnb3	A2AEP2	NM_183015	NP_898836	209091	G2/mitotic-specific cyclin-B3	uc009slb.1	chrX	-	6556777	6618745	14	6556777,6557376,6562541,6563395,6567524,6572636,6582359,6584137,6586943,6597147,6602728,6607916,6615854,6618695,	6557093,6557507,6562691,6563551,6567662,6572729,6582473,6586846,6587262,6597260,6602818,6608050,6615895,6618745,	0.0211362	0	NOTEST	-Inf	0	1	1	no
Abca5|Abca5|Abca5	A2AEP4	NM_147219|NM_147219|NM_147219	NP_671752|NP_671752|NP_671752	217265|217265|217265	ATP-binding cassette sub-family A member 5|ATP-binding cassette sub-family A member 5|ATP-binding cassette sub-family A member 5	uc007mdm.1|uc007mdn.1|uc007mdo.1	chr11|chr11|chr11	-|-|-	110130682|110135633|110148077	110199030|110199030|110199030	39|37|28	110130682,110134639,110135633,110136577,110137767,110138701,110138875,110139484,110140422,110140605,110140939,110147007,110148077,110148895,110149376,110151104,110153399,110154553,110155100,110157781,110159349,110161204,110162726,110163044,110164306,110165406,110166163,110167558,110170703,110171450,110172624,110174642,110175837,110179015,110181107,110187873,110189045,110190450,110198798,|11013563…	110133880,110134695,110135713,110136727,110137887,110138796,110138951,110139660,110140514,110140723,110141066,110147099,110148152,110149030,110149490,110151275,110153513,110154691,110155228,110157951,110159551,110161324,110162866,110163135,110164445,110165526,110166339,110167669,110170762,110171619,110172772,110174831,110175979,110179245,110181196,110188035,110189250,110190570,110199030,|11013571…	6.57284	6.29481	OK	-0.0623541	-0.0904828	0.89635	0.994113	no
Abca5	A2AEP6			217265	SubName: Full=ATP-binding cassette, sub-family A (ABC1), member 5; Flags: Fragment;	uc007mdq.1	chr11	-	110186809	110199030	3	110186809,110190450,110198907,	110189250,110190570,110199030,	0.14002	0.0299119	NOTEST	-2.22684	0	1	1	no
Hao2	A2AEP9	NM_019545	NP_062418	56185	hydroxyacid oxidase 2	uc008qqj.2	chr3	-	98678441	98697153	9	98678441,98680648,98681034,98684257,98685726,98687496,98688623,98689529,98697075,	98679287,98680718,98681193,98684467,98686010,98687648,98688762,98689633,98697153,	0.0422082	0.0301184	NOTEST	-0.486877	0	1	1	no
Ctps2|Ctps2|Ctps2|Ctps2	A2AEQ7	NM_001168569|NM_001168568|NM_018737|NM_018737	NP_001162041|NP_001162040|NP_061207|NP_061207	55936|55936|55936|55936	CTP synthase 2 isoform a|CTP synthase 2 isoform a|CTP synthase 2 isoform a|CTP synthase 2 isoform a	uc009uuo.2|uc009uup.2|uc009uuq.2|uc009uur.2	chrX|chrX|chrX|chrX	+|+|+|+	159339526|159339491|159339526|159340102	159472473|159472473|159472473|159472473	19|19|19|19	159339526,159341365,159347940,159351139,159359130,159359381,159360321,159365336,159369558,159372218,159374642,159379578,159379732,159413114,159434636,159437993,159448993,159467698,159469045,|159339491,159341365,159347940,159351139,159359130,159359381,159360321,159365336,159369558,159372218,159374642,159379578,159379732,159413114,159434636,159437993,159448993,159467698,159469045,|159339526,1593413…	159339771,159341570,159348111,159351240,159359247,159359465,159360402,159365488,159369691,159372307,159374737,159379641,159379776,159413211,159434692,159438090,159449138,159467810,159472473,|159339679,159341570,159348111,159351240,159359247,159359465,159360402,159365488,159369691,159372307,159374737,159379641,159379776,159413211,159434692,159438090,159449138,159467810,159472473,|159339846,1593415…	6.38596	6.71084	OK	0.0715891	0.106363	0.8813	0.994113	no
Ctps2	A2AEQ8	NM_001168571	NP_001162043	55936	CTP synthase 2 isoform b	uc012hrk.1	chrX	+	159339526	159472473	17	159339526,159341365,159347940,159351139,159359130,159359381,159360321,159365336,159369558,159372218,159374642,159379578,159379732,159413114,159448993,159467698,159469045,	159339846,159341570,159348111,159351240,159359247,159359465,159360402,159365488,159369691,159372307,159374737,159379641,159379776,159413211,159449138,159467810,159472473,	0	0	NOTEST	0	0	1	1	no
Slc35a2	A2AER4	NM_078484	NP_511039	22232	UDP-galactose translocator isoform 1	uc009snb.1	chrX	+	7461369	7471618	5	7461369,7462874,7466737,7469265,7471316,	7461559,7463057,7466889,7469993,7471618,	5.14355	6.7611	OK	0.394493	0.298889	0.6838	0.994113	no
Slc35a2	A2AER6			22232	SubName: Full=Solute carrier family 35 (UDP-galactose transporter) member 2; Flags: Fragment;	uc009snc.1	chrX	+	7462874	7471618	4	7462874,7466737,7469855,7471316,	7463057,7466889,7469993,7471618,	0.731073	0.880559	OK	0.268405	0.0488244	0.8709	0.994113	no
Pqbp1|Pqbp1	A2AER7	NM_019478|NM_019478	NP_062351|NP_062351	54633|54633	polyglutamine-binding protein 1|polyglutamine-binding protein 1	uc009snd.1|uc012hem.1	chrX|chrX	-|-	7471648|7471648	7476354|7476031	7|7	7471648,7472290,7472729,7473118,7473426,7475676,7476294,|7471648,7472290,7472729,7473118,7473426,7475676,7475896,	7471993,7472354,7473008,7473231,7473538,7475762,7476354,|7471993,7472354,7473008,7473231,7473538,7475762,7476031,	47.6443	79.0421	OK	0.730316	1.05837	0.134	0.797928	no
Otud5|Otud5	A2AES2	NM_138604|NM_138604	NP_613070|NP_613070	54644|54644	OTU domain-containing protein 5|OTU domain-containing protein 5	uc009smv.1|uc009smy.1	chrX|chrX	+|+	7419207|7419723	7453066|7453066	10|9	7419207,7419723,7433429,7444640,7444792,7445048,7449121,7450679,7450965,7451358,|7419723,7433432,7444640,7444792,7445048,7449121,7450679,7450965,7451358,	7419594,7419836,7433523,7444705,7444949,7445197,7449325,7450881,7451079,7453066,|7419836,7433523,7444705,7444949,7445197,7449325,7450881,7451079,7453066,	7.48031	10.9742	OK	0.552951	0.418644	0.55945	0.994113	no
Otud5|Otud5	A2AES5	NM_138604|NM_138604	NP_613070|NP_613070	54644|54644	OTU domain-containing protein 5|OTU domain-containing protein 5	uc009smt.1|uc009smx.1	chrX|chrX	+|+	7418956|7419723	7452410|7452410	9|8	7418956,7433429,7444640,7444792,7445048,7449121,7450679,7450965,7451355,|7419723,7433429,7444640,7445048,7449121,7450679,7450965,7451355,	7419836,7433523,7444705,7444949,7445197,7449325,7450881,7451079,7452410,|7419836,7433523,7444949,7445197,7449325,7450881,7451079,7452410,	17.6854	16.9517	OK	-0.0611273	-0.064605	0.92635	0.994113	no
Mcf2	A2AET8	NM_133197	NP_573460	109904	mcf.2 transforming	uc009thy.2	chrX	-	57309132	57400820	26	57309132,57313023,57315256,57316270,57317773,57320331,57330357,57336035,57337577,57360632,57362593,57362932,57363744,57366555,57368279,57372265,57374116,57376292,57377885,57380192,57382473,57383220,57386784,57388555,57389430,57400650,	57309867,57313130,57315399,57316334,57317852,57320424,57330579,57336161,57337670,57360725,57362663,57363048,57363811,57366635,57368323,57372313,57374288,57376484,57378077,57380312,57382588,57383354,57386934,57388672,57389550,57400820,	0.000240887	3.77633e-05	NOTEST	-2.6733	0	1	1	no
F9	A2AEU0	NM_007979	NP_032005	14071	coagulation factor IX precursor	uc009thw.1	chrX	+	57252640	57283935	8	57252640,57257013,57257584,57263177,57269338,57272114,57281611,57282070,	57252728,57257177,57257609,57263291,57269467,57272347,57281726,57283935,	0.100394	0.0216698	NOTEST	-2.21191	0	1	1	no
Mcf2	A2AEU1	NM_133197	NP_573460	109904	mcf.2 transforming	uc009thz.2	chrX	-	57309132	57432266	28	57309132,57313023,57315256,57316270,57317773,57320331,57330357,57336035,57337577,57360632,57362593,57362932,57363744,57366555,57368279,57374116,57376292,57377885,57380192,57382473,57383220,57386784,57388555,57389430,57406076,57408779,57413403,57431758,	57309867,57313130,57315399,57316334,57317852,57320424,57330579,57336161,57337670,57360725,57362663,57363048,57363811,57366635,57368323,57374288,57376484,57378077,57380312,57382588,57383354,57386934,57388672,57389550,57406167,57408894,57413472,57432266,	0	0	NOTEST	0	0	1	1	no
Praf2	A2AEV6	NM_138602	NP_613068	54637	PRA1 family protein 2	uc009sme.1	chrX	+	7305696	7308189	3	7305696,7306841,7307393,	7305888,7307059,7308189,	41.1446	73.391	OK	0.834898	1.42742	0.08315	0.672827	no
Ccdc120	A2AEV7	NM_207202	NP_997085	54648	coiled-coil domain containing 120	uc009smf.1	chrX	-	7308839	7318450	10	7308839,7312197,7312426,7312899,7313817,7314424,7315019,7315287,7315495,7318337,	7311224,7312296,7312601,7312962,7314103,7314565,7315153,7315378,7315649,7318450,	2.09604	5.03112	OK	1.26321	1.74066	0.0202	0.365338	no
Tcfe3	A2AEW0	NM_001105196	NP_001098666	209446	transcription factor E3 isoform b	uc009smi.2	chrX	+	7339786	7352328	9	7339786,7342632,7343680,7344564,7346555,7347899,7348120,7349574,7350619,	7340186,7342746,7343981,7344810,7346673,7347956,7348196,7349722,7352328,	0.000129364	0.000507961	NOTEST	1.97329	0	1	1	no
Tcfe3	A2AEW1	NM_172472	NP_766060	209446	transcription factor E3 isoform a	uc009smh.2	chrX	+	7339786	7352328	10	7339786,7342632,7343680,7344564,7345018,7346555,7347899,7348120,7349574,7350619,	7340186,7342746,7343981,7344810,7345123,7346673,7347956,7348196,7349722,7352328,	8.04129	11.7262	OK	0.544241	0.561577	0.4363	0.994113	no
Gripap1	A2AEW5	NM_207670	NP_997553	54645	GRIP1-associated protein 1	uc009smm.1	chrX	+	7367120	7389686	16	7367120,7369195,7369401,7376415,7377282,7377661,7378302,7378429,7378615,7380448,7381485,7387018,7387378,7387733,7389407,7389590,	7367194,7369262,7369463,7376554,7377467,7377709,7378334,7378477,7378715,7380526,7381620,7387114,7387591,7387847,7389485,7389686,	0	0.559249	NOTEST	Inf	0	1	1	no
Gripap1|Gripap1	A2AEW6	NM_207670|	NP_997553|	54645|54645	GRIP1-associated protein 1|SubName: Full=GRIP1 associated protein 1; Flags: Fragment;	uc009smn.1|uc009smp.1	chrX|chrX	+|+	7367120|7375572	7389686|7387943	15|9	7367120,7369195,7369401,7376415,7377282,7378302,7378429,7378615,7380448,7381485,7387018,7387378,7387733,7389407,7389590,|7375572,7377282,7378302,7378429,7378615,7380448,7381485,7387018,7387378,	7367194,7369262,7369463,7376554,7377467,7378334,7378477,7378715,7380526,7381620,7387114,7387591,7387847,7389485,7389686,|7376554,7377467,7378334,7378477,7378715,7380526,7381620,7387114,7387943,	4.79521	2.49892	OK	-0.940289	-0.328604	0.71375	0.994113	no
Gripap1	A2AEW8	NM_207670	NP_997553	54645	GRIP1-associated protein 1	uc012hel.1	chrX	+	7367120	7397689	26	7367120,7369195,7369401,7371385,7372117,7376415,7377282,7377661,7378302,7378429,7378615,7380448,7380719,7381485,7387018,7387378,7387733,7389407,7389590,7389807,7389957,7391693,7395152,7395421,7396292,7397127,	7367194,7369262,7369463,7371412,7372225,7376554,7377467,7377709,7378334,7378477,7378715,7380526,7380812,7381620,7387114,7387591,7387847,7389485,7389686,7389864,7390057,7391824,7395275,7395515,7396447,7397689,	23.0084	28.8425	OK	0.326031	0.399862	0.567	0.994113	no
Gripap1	A2AEW9			54645	SubName: Full=GRIP1 associated protein 1;	uc009smq.1	chrX	+	7381485	7397662	11	7381485,7387018,7387378,7387733,7389407,7389590,7389807,7389957,7391693,7395152,7395421,	7381620,7387114,7387591,7387847,7389485,7389686,7389864,7390057,7391824,7395275,7397662,	9.81749	5.25564	OK	-0.901488	-0.579391	0.40925	0.994113	no
Kcnd1	A2AEX0	NM_008423	NP_032449	16506	potassium voltage-gated channel subfamily D	uc009sms.1	chrX	+	7400968	7413629	6	7400968,7408297,7408557,7408727,7409218,7413391,	7402089,7408460,7408641,7408826,7409469,7413629,	3.01189	3.546	OK	0.235522	0.310809	0.6949	0.994113	no
Fhl1	A2AEX8	NM_001077362	NP_001070830	14199	four and a half LIM domains protein 1 isoform 2	uc009tgo.1	chrX	+	54032864	54046523	6	54032864,54041165,54042320,54043053,54043640,54045020,	54032971,54041347,54042495,54043223,54043827,54046523,	0.558023	0.284369	OK	-0.972558	-0.139916	0.78885	0.994113	no
Fhl1|Fhl1	A2AEY2	NM_001077361|NM_001077361	NP_001070829|NP_001070829	14199|14199	four and a half LIM domains protein 1 isoform 1|four and a half LIM domains protein 1 isoform 1	uc009tgn.1|uc012hhw.1	chrX|chrX	+|+	53985133|54041165	54046523|54046523	8|5	53985133,54007511,54041165,54042320,54043053,54043640,54044415,54045020,|54041165,54042320,54043640,54044415,54045020,	53985345,54007568,54041347,54042495,54043223,54043827,54044615,54046523,|54041347,54043223,54043827,54044615,54046523,	10.3988	12.2594	OK	0.237471	0.198877	0.759	0.994113	no
Fhl1	A2AEY3	NM_010211	NP_034341	14199	four and a half LIM domains protein 1 isoform 3	uc009tgm.1	chrX	+	53984963	54046523	7	53984963,54007511,54041165,54042320,54043053,54043640,54045020,	53985045,54007568,54041347,54042495,54043223,54043827,54046523,	22.5465	13.607	OK	-0.728554	-0.758975	0.292	0.957894	no
Mtap7d3	A2AEY4	NM_177293	NP_796267	320923	MAP7 domain-containing protein 3	uc009tgp.1	chrX	-	54051129	54075502	16	54051129,54052466,54054179,54054937,54057542,54058576,54061020,54062794,54063214,54064039,54066491,54068701,54070452,54071852,54072020,54075413,	54051279,54052846,54054369,54055019,54057647,54058721,54061147,54062967,54063342,54064728,54066584,54068810,54070616,54071930,54072113,54075502,	0.110186	0.0528894	NOTEST	-1.0589	0	1	1	no
Mtap7d3	A2AEY4-2	NM_177293	NP_796267	320923	MAP7 domain-containing protein 3	uc009tgq.1	chrX	-	54062794	54075502	9	54062794,54063214,54064039,54066491,54068701,54070452,54071852,54072020,54075413,	54062967,54063342,54064638,54066584,54068810,54070616,54071930,54072113,54075502,	0.0137322	2.73401e-06	NOTEST	-12.2943	0	1	1	no
Mcart6	A2AF28	NM_001082412	NP_001075881	67062	mitochondrial carrier triple repeat protein 6	uc009ujj.2	chrX	-	133515654	133572841	7	133515654,133549795,133550787,133562528,133564564,133566889,133572762,	133518160,133549921,133550878,133562693,133564638,133567039,133572841,	0	0	NOTEST	0	0	1	1	no
Tmsb15b2	A2AF31	NM_001080967	NP_001074436	399591	thymosin beta-like	uc009ujg.1	chrX	-	133489528	133492518	3	133489528,133491273,133492437,	133490021,133491378,133492518,	1.06418	0.94436	OK	-0.172328	-0.117727	0.91085	0.994113	no
Tmsb15b1	A2AF33	NM_001081983	NP_001075452	666244	thymosin beta-like	uc009uji.1	chrX	-	133508560	133511413	3	133508560,133509936,133511297,	133508778,133510041,133511413,	1.54641	0.700372	OK	-1.14273	-0.46092	0.55795	0.994113	no
Dock11	A2AF47	NM_001009947	NP_001009947	75974	dedicator of cytokinesis protein 11	uc009sxi.1	chrX	+	33428826	33616557	53	33428826,33484405,33484606,33485710,33486879,33487301,33500596,33503233,33503776,33505040,33508684,33510031,33516041,33517481,33520301,33520609,33522429,33522701,33524794,33527487,33533027,33533592,33534418,33540082,33542504,33542660,33543995,33546594,33548068,33549333,33551626,33553904,33556208,33556792,33559986,33568294,33569975,33572275,33574297,33577533,33581106,33584860,33587048,33587352,335…	33429027,33484522,33484696,33485793,33486949,33487397,33500731,33503411,33503856,33505124,33508825,33510244,33516164,33517564,33520424,33520686,33522614,33522767,33524887,33527611,33533149,33533679,33534508,33540201,33542574,33542786,33544067,33546741,33548152,33549445,33551805,33554021,33556284,33556902,33560098,33568361,33570023,33572418,33574413,33577671,33581289,33584974,33587264,33587410,335…	1.96341	0.737078	OK	-1.41347	-1.80966	0.01625	0.329837	no
BC023829	A2AF53	NM_001033328	NP_001028500	236848	cDNA sequence BC023829	uc012hjm.1	chrX	-	67713230	67730218	7	67713230,67715365,67716019,67718177,67720328,67723292,67730152,	67714467,67715489,67716196,67718261,67720536,67723469,67730218,	10.0643	17.2627	OK	0.778404	1.0475	0.13895	0.80343	no
1700054O13Rik	A2AF56	NM_026096	NP_080372	67334	huntingtin-interacting protein M	uc009spz.1	chrX	+	9424072	9424626	1	9424072,	9424626,	0	0	NOTEST	0	0	1	1	no
Sytl5	A2AF58	NM_177704	NP_808372	236643	synaptotagmin-like protein 5	uc009sqa.1	chrX	+	9462747	9571669	17	9462747,9482643,9491028,9492631,9509858,9520165,9525937,9528703,9533484,9534309,9537139,9538858,9540716,9563921,9565676,9570014,9571526,	9462905,9482853,9491144,9492740,9509993,9520307,9526067,9528810,9533574,9534375,9537318,9538958,9540878,9564030,9565812,9570223,9571669,	0.486818	0.000151681	NOTEST	-11.6481	0	1	1	no
Gm595	A2AF73	NM_001085499	NP_001078968	209005	hypothetical protein LOC209005	uc009tcu.1	chrX	-	46194642	46230890	21	46194642,46195965,46197507,46197823,46198654,46199411,46206595,46207418,46208243,46209148,46209800,46210651,46211447,46226023,46226607,46227343,46228380,46228835,46229395,46230164,46230693,	46194817,46196011,46197608,46197895,46198726,46199483,46206667,46207490,46208318,46209220,46209872,46210717,46211516,46226141,46226718,46227485,46228520,46228925,46229557,46230290,46230890,	0	0	NOTEST	0	0	1	1	no
Slc25a14	A2AF75	NM_001166450	NP_001159922	20523	brain mitochondrial carrier protein 1 isoform 1	uc009tcr.1	chrX	+	45977138	46015471	10	45977138,45982428,45984065,45987933,45990566,45993411,46005106,46006543,46013865,46015059,	45977383,45982522,45984213,45988028,45990652,45993507,46005231,46006679,46013946,46015471,	12.5165	18.0142	OK	0.525297	0.584575	0.40605	0.994113	no
Slc25a14|Slc25a14|Slc25a14	A2AF76	NM_011398|NM_001166450|NM_011398	NP_035528|NP_001159922|NP_035528	20523|20523|20523	brain mitochondrial carrier protein 1 isoform 2|brain mitochondrial carrier protein 1 isoform 1|brain mitochondrial carrier protein 1 isoform 2	uc009tco.2|uc009tcp.2|uc009tcq.2	chrX|chrX|chrX	+|+|+	45976756|45976756|45976756	46015471|46015471|46015471	11|13|13	45976756,45977138,45982428,45984065,45987933,45990566,45993411,46005106,46006543,46013865,46015059,|45976756,45977138,45978772,45981312,45982428,45984065,45987933,45990566,45993411,46005106,46006543,46013865,46015059,|45976756,45977138,45978772,45981312,45982428,45984065,45987933,45990566,45993411,46005106,46006543,46013865,46015059,	45977005,45977374,45982522,45984213,45988028,45990652,45993507,46005231,46006679,46013946,46015471,|45977005,45977383,45978817,45981360,45982522,45984213,45988028,45990652,45993507,46005231,46006679,46013946,46015471,|45977005,45977374,45978817,45981360,45982522,45984213,45988028,45990652,45993507,46005231,46006679,46013946,46015471,	6.67839	12.6123	OK	0.917254	0.863903	0.2232	0.91725	no
Pex13	A2AF94	NM_023651	NP_076140	72129	peroxisomal membrane protein PEX13	uc007ifj.1	chr11	-	23546478	23565935	4	23546478,23550929,23555435,23565746,	23549590,23551055,23556130,23565935,	7.36798	6.22818	OK	-0.242459	-0.304441	0.6748	0.994113	no
1110059M19Rik	A2AFE9	NM_026841	NP_081117	68800	hypothetical protein LOC68800	uc009tbi.1	chrX	+	42444080	42445967	2	42444080,42444986,	42444208,42445967,	0.189265	0.242952	NOTEST	0.360261	0	1	1	no
Stag2|Stag2	A2AFF5	NM_001077712|NM_021465	NP_001071180|NP_067440	20843|20843	cohesin subunit SA-2|cohesin subunit SA-2	uc009tax.1|uc009taz.1	chrX|chrX	+|+	39502588|39503877	39630352|39630352	33|33	39502588,39555031,39559222,39564254,39570511,39574154,39576422,39578104,39579965,39581387,39582300,39582495,39587047,39587822,39589465,39590127,39600142,39600355,39601026,39603181,39603508,39603697,39606230,39606853,39610031,39611202,39612531,39613780,39615835,39619262,39622557,39624421,39628439,|39503877,39555031,39559222,39564254,39570511,39574154,39576422,39578104,39579965,39581387,39582300,39…	39502862,39555171,39559301,39564419,39570608,39574231,39576627,39578256,39580039,39581511,39582399,39582575,39587155,39587934,39589583,39590231,39600235,39600445,39601230,39603252,39603596,39603778,39606323,39607028,39610171,39611304,39612680,39613909,39616059,39619452,39622684,39624499,39630352,|39504011,39555171,39559301,39564419,39570608,39574231,39576627,39578256,39580039,39581511,39582399,39…	9.68735	6.70184	OK	-0.531546	-0.754457	0.28825	0.95532	no
Plxnb3	A2AFF9	NM_019587	NP_062533	140571	plexin-B3	uc009tmn.2	chrX	+	71002398	71017849	35	71002398,71003861,71005232,71006233,71006444,71007505,71007809,71008054,71008246,71008490,71008698,71009121,71009316,71009700,71010605,71011343,71011697,71011975,71012279,71012629,71012859,71013119,71013296,71013678,71014028,71014472,71014940,71015128,71015594,71015917,71016433,71016749,71016881,71017084,71017484,	71002489,71004922,71005412,71006362,71006545,71007635,71007966,71008163,71008361,71008616,71008815,71009215,71009486,71009852,71010711,71011474,71011874,71012171,71012519,71012791,71013011,71013220,71013520,71013857,71014095,71014800,71015044,71015225,71015773,71016078,71016581,71016814,71016957,71017159,71017849,	2.53329	4.57494	OK	0.852743	1.22671	0.0918	0.705384	no
Pdzd4	A2AFG3	NM_001029868	NP_001025039	245469	PDZ domain-containing protein 4	uc009tmu.1	chrX	-	71038695	71070308	6	71038695,71041439,71041714,71042168,71043532,71069620,	71041259,71041550,71041816,71042231,71043631,71070308,	20.8478	41.1077	OK	0.979511	1.2094	0.0885	0.694904	no
4930524E20Rik	A2AFH2	NR_003645		237009	RecName: Full=Ubiquitin carrier protein; EC=6.3.2.-;	uc009udy.1	chrX	+	112018620	112019550	2	112018620,112018998,	112018811,112019550,	0	0	NOTEST	0	0	1	1	no
Gm364	A2AFI6	NM_001128625	NP_001122097	245423	hypothetical protein LOC245423	uc009thm.2	chrX	+	54662330	54741944	17	54662330,54667436,54668943,54670835,54671325,54675019,54676441,54686385,54689586,54690560,54692740,54693064,54716257,54717442,54721594,54725530,54741761,	54662550,54667504,54669037,54670963,54671455,54675147,54676553,54686465,54689695,54690693,54692860,54693122,54716417,54717591,54721706,54725702,54741944,	0.0397745	0	NOTEST	-Inf	0	1	1	no
Reps2	A2AFI8	NM_178256	NP_839987	194590	ralBP1-associated Eps domain-containing protein	uc012hri.1	chrX	-	158849885	159081533	18	158849885,158865584,158876579,158878968,158909726,158941702,158945538,158950610,158952210,158956260,158958052,158960853,158964189,158984686,158990474,158992728,159003159,159081205,	158855543,158865690,158876725,158879052,158909788,158941839,158945584,158950664,158952283,158956355,158958195,158960917,158964328,158984781,158990598,158992877,159003283,159081533,	4.32638	6.00052	OK	0.471928	0.317247	0.64235	0.994113	no
Txlng	A2AFJ4			353170	SubName: Full=Novel protein;	uc009uuk.1	chrX	-	159226842	159250565	5	159226842,159235571,159245416,159249223,159249467,	159228738,159235742,159245508,159249320,159250565,	0.150092	0.162414	NOTEST	0.113832	0	1	1	no
Arhgef6	A2AFJ8	NM_152801	NP_690014	73341	rho guanine nucleotide exchange factor 6	uc012hhy.1	chrX	-	54484661	54534771	15	54484661,54488033,54490162,54492342,54493770,54497781,54498728,54499563,54502139,54504466,54509297,54527071,54529054,54533388,54534668,	54486828,54488088,54490262,54492420,54493864,54497927,54498807,54499650,54502286,54504526,54509436,54527194,54529150,54533483,54534771,	0.9542	0.165173	OK	-2.53032	-0.894419	0.3029	0.961898	no
Gtpbp5|Gtpbp5|Gtpbp5|Gtpbp5	A2AFK4	NM_181424|NM_028422|NM_001083328|NM_001083329	NP_852089|NP_082698|NP_001076797|NP_001076798	52856|52856|52856|52856	GTP binding protein 5|GTP binding protein 5|GTP binding protein 5|GTP binding protein 5	uc008oid.1|uc008oie.1|uc008oif.1|uc008oig.1	chr2|chr2|chr2|chr2	+|+|+|+	179805297|179805297|179805297|179805297	179820607|179820607|179820607|179820607	10|9|9|8	179805297,179806498,179807844,179812708,179813323,179816790,179818049,179818768,179819155,179820084,|179805297,179806498,179812708,179813323,179816790,179818049,179818768,179819155,179820084,|179805297,179806498,179807844,179813323,179816790,179818049,179818768,179819155,179820084,|179805297,179806498,179813323,179816790,179818049,179818768,179819155,179820084,	179805320,179806591,179807938,179812847,179813528,179816938,179818165,179818987,179819294,179820607,|179805320,179806591,179812847,179813528,179816938,179818165,179818987,179819294,179820607,|179805320,179806591,179807938,179813528,179816938,179818165,179818987,179819294,179820607,|179805320,179806591,179813528,179816938,179818165,179818987,179819294,179820607,	2.41053	6.73319	OK	1.48194	1.3175	0.07735	0.65598	no
Gaa	A2AFL3			14387	SubName: Full=Glucosidase, alpha, acid;	uc007mqh.2	chr11	+	119129321	119134766	3	119129321,119131401,119134183,	119129536,119131992,119134766,	1.06464	0.965631	OK	-0.140827	-0.00934774	0.54345	0.994113	no
Gaa|Gaa	A2AFL4	NM_001159324|NM_008064	NP_001152796|NP_032090	14387|14387	lysosomal alpha-glucosidase precursor|lysosomal alpha-glucosidase precursor	uc007mqg.2|uc007mqi.2	chr11|chr11	+|+	119129280|119129321	119147012|119147012	20|20	119129280,119131401,119134183,119135288,119135528,119135954,119136169,119136373,119138155,119138814,119139007,119139578,119140189,119141725,119142426,119144487,119144973,119145372,119145760,119146318,|119129321,119131401,119134183,119135288,119135528,119135954,119136169,119136373,119138155,119138814,119139007,119139578,119140189,119141725,119142426,119144487,119144973,119145372,119145760,11914631…	119129405,119131992,119134329,119135454,119135625,119136074,119136288,119136505,119138266,119138928,119139092,119139696,119140323,119141877,119142575,119144629,119145126,119145537,119145913,119147012,|119129536,119131992,119134329,119135454,119135625,119136074,119136288,119136505,119138266,119138928,119139092,119139696,119140323,119141877,119142575,119144629,119145126,119145537,119145913,11914701…	79.7272	140.079	OK	0.813091	1.02042	0.14945	0.821666	no
Alas2	A2AFM0	NM_009653	NP_033783	11656	5-aminolevulinate synthase, erythroid-specific,	uc009uoj.1	chrX	+	146981959	147005165	11	146981959,146986691,146987501,146988475,146991728,146992481,146995276,146998303,146999549,147001043,147004870,	146982028,146986887,146987624,146988586,146991951,146992666,146995456,146998468,146999818,147001206,147005165,	1.06752	4.84577	OK	2.18246	1.4427	0.2381	0.928623	no
Alas2	A2AFM1	NM_001102446	NP_001095916	11656	5-aminolevulinate synthase, erythroid-specific,	uc009uok.1	chrX	+	146981959	147005165	11	146981959,146986691,146987546,146988475,146991728,146992481,146995276,146998303,146999549,147001043,147004870,	146982028,146986887,146987624,146988586,146991951,146992666,146995456,146998468,146999818,147001206,147005165,	0.162281	0.405594	NOTEST	1.32154	0	1	1	no
Apex2|Apex2	A2AFM3	|NM_029943	|NP_084219	77622|77622	SubName: Full=Apurinic/apyrimidinic endonuclease 2; SubName: Full=Apurinic/apyrimidinic endonuclease 2, isoform CRA_a;|DNA-(apurinic or apyrimidinic site) lyase 2	uc009uol.1|uc009uom.1	chrX|chrX	-|-	147006049|147006049	147022628|147022821	5|6	147006049,147019007,147019743,147020407,147021585,|147006049,147019007,147019743,147020407,147021585,147022465,	147007225,147019077,147019890,147020588,147022628,|147007225,147019077,147019890,147020588,147021669,147022821,	0.735791	1.81041	OK	1.29895	0.687011	0.43765	0.994113	no
Apex2	A2AFM4	NM_029943	NP_084219	77622	DNA-(apurinic or apyrimidinic site) lyase 2	uc012hqo.1	chrX	-	147006049	147022821	6	147006049,147019007,147019743,147020407,147021585,147022465,	147007225,147019077,147019890,147020609,147021669,147022821,	0.493978	0	NOTEST	-Inf	0	1	1	no
Apex2	A2AFM5	NM_029943	NP_084219	77622	DNA-(apurinic or apyrimidinic site) lyase 2	uc009uon.1	chrX	-	147018679	147022821	5	147018679,147019743,147020407,147021585,147022465,	147019077,147019890,147020588,147021669,147022821,	0.0468513	0	NOTEST	-Inf	0	1	1	no
Apex2	A2AFM7	NM_029943	NP_084219	77622	DNA-(apurinic or apyrimidinic site) lyase 2	uc009uoi.1	chrX	-	146954062	147024387	7	146954062,147019007,147019743,147020407,147021585,147022465,147024304,	146956753,147019077,147019890,147020588,147021669,147022821,147024387,	0.661602	0.649723	OK	-0.0261407	-0.0125653	0.98275	0.99614	no
Pfkfb1	A2AFM9	NM_008824	NP_032850	18639	6-phosphofructo-2-kinase/fructose-2,	uc009uoo.1	chrX	+	147024463	147078403	14	147024463,147043128,147045548,147047455,147048419,147055311,147056624,147059699,147063282,147069065,147074123,147076457,147077711,147078105,	147024627,147043254,147045642,147047522,147048494,147055368,147056746,147059907,147063429,147069170,147074253,147076520,147077776,147078403,	0.339619	0.288606	NOTEST	-0.234817	0	1	1	no
Tro|Tro	A2AFN1	NM_019548|NM_019548	NP_062421|NP_062421	56191|56191	trophinin isoform 3|trophinin isoform 3	uc009uop.1|uc012hqp.1	chrX|chrX	-|-	147079845|147079845	147090157|147090157	11|10	147079845,147084090,147084976,147085519,147085958,147086095,147086826,147087383,147087662,147087834,147088531,|147079845,147084976,147085519,147085958,147086095,147086826,147087383,147087662,147087834,147088531,	147080064,147084198,147085091,147085582,147086001,147086175,147086918,147087463,147087726,147087939,147090157,|147080064,147085091,147085582,147086001,147086175,147086918,147087463,147087726,147087939,147090157,	0.113764	0.101725	NOTEST	-0.161362	0	1	1	no
Tro	A2AFN3	NM_019548	NP_062421	56191	trophinin isoform 3	uc009uor.1	chrX	-	147088531	147091915	3	147088531,147090426,147091800,	147090157,147090496,147091915,	1.60506	1.88543	OK	0.232261	0.0455153	0.9337	0.994113	no
Trappc2	A2AFP1			66226	SubName: Full=MCG7556, isoform CRA_a; SubName: Full=Trafficking protein particle complex 2;	uc009uwt.1	chrX	+	162878756	162890475	4	162878756,162884722,162887719,162890068,	162878771,162884834,162887835,162890475,	1.03306	1.5585	OK	0.593242	0.167264	0.83755	0.994113	no
Tceanc	A2AFP7	NM_001007577	NP_001007578	245695	transcription elongation factor A N-terminal and	uc009uwv.1	chrX	-	162937746	162948410	5	162937746,162943637,162945640,162946837,162948224,	162941337,162943768,162945678,162946938,162948410,	0.954815	0.707888	OK	-0.431699	-0.498794	0.5004	0.994113	no
Huwe1	A2AFQ0	NM_021523	NP_067498	59026	E3 ubiquitin-protein ligase HUWE1	uc009upn.1	chrX	+	148237824	148369961	83	148237824,148241262,148269766,148274598,148275319,148277545,148285259,148287017,148287941,148288066,148288684,148290628,148291015,148291259,148292002,148292350,148294709,148295211,148296840,148297194,148298415,148299104,148305001,148306022,148309075,148310837,148311355,148313260,148315042,148315620,148317034,148317621,148320124,148320625,148321286,148322926,148324211,148324532,148325272,148325559…	148238112,148241403,148269835,148274697,148275526,148277698,148285322,148287095,148287989,148288135,148288784,148290729,148291166,148291387,148292143,148292456,148294811,148295292,148296947,148297372,148298507,148299316,148305059,148306199,148309321,148310971,148311450,148313452,148315259,148315743,148317272,148317852,148320247,148320721,148321556,148323079,148324339,148324614,148325449,148325719…	2.74967	5.1939	OK	0.917558	0.532554	0.45895	0.994113	no
Huwe1	A2AFQ1	NM_021523	NP_067498	59026	E3 ubiquitin-protein ligase HUWE1	uc009upq.1	chrX	+	148269766	148369961	81	148269766,148274598,148275319,148277545,148285259,148287017,148287941,148288066,148288684,148290628,148291015,148291259,148292002,148292350,148294709,148295211,148296840,148297194,148298415,148299104,148305001,148306022,148309075,148310837,148311355,148313260,148315042,148315620,148317034,148317621,148320124,148320625,148321286,148322926,148324211,148324532,148325272,148325559,148326282,148328365…	148269835,148274697,148275526,148277698,148285322,148287095,148287989,148288135,148288784,148290729,148291166,148291387,148292143,148292456,148294811,148295292,148296947,148297372,148298507,148299316,148305059,148306199,148309321,148310971,148311450,148313452,148315259,148315743,148317272,148317852,148320247,148320721,148321556,148323079,148324339,148324614,148325449,148325719,148326641,148328561…	5.33013	6.289	OK	0.238659	0.17027	0.81245	0.994113	no
Ribc1	A2AFQ4	NM_025660	NP_079936	66611	RIB43A-like with coiled-coils protein 1	uc009upv.1	chrX	-	148439126	148450838	8	148439126,148439461,148440281,148441758,148442289,148444067,148450323,148450705,	148439353,148439856,148440400,148442103,148442371,148444184,148450411,148450838,	0.351961	0.188239	NOTEST	-0.902848	0	1	1	no
Smc1a	A2AFQ5	NM_019710	NP_062684	24061	structural maintenance of chromosomes protein	uc009upx.2	chrX	+	148450970	148496516	25	148450970,148457288,148457581,148460780,148461074,148462236,148462583,148463507,148463733,148468241,148468522,148470644,148470883,148471912,148472133,148475869,148481202,148481437,148482400,148493321,148493900,148494170,148495518,148495835,148496268,	148451183,148457477,148457694,148460984,148461313,148462495,148462724,148463590,148463941,148468427,148468702,148470791,148471021,148472029,148472240,148476011,148481348,148481591,148482511,148493478,148494055,148494322,148495588,148495946,148496516,	18.7851	15.5179	OK	-0.275654	-0.412853	0.5614	0.994113	no
Cnot8|Cnot8	A2AFQ6	NM_026949|NM_026949	NP_081225|NP_081225	69125|69125	CCR4-NOT transcription complex subunit 8|CCR4-NOT transcription complex subunit 8	uc007jaj.1|uc007jak.1	chr11|chr11	+|+	57917654|57917730	57932096|57932096	7|7	57917654,57923057,57924761,57926553,57927451,57928766,57930940,|57917730,57923057,57924761,57926553,57927451,57928766,57930940,	57917710,57923268,57924955,57926715,57927596,57928877,57932096,|57917850,57923268,57924955,57926715,57927596,57928877,57932096,	22.9654	24.0682	OK	0.0676633	0.100852	0.88625	0.994113	no
Gemin5	A2AFQ9	NM_001166671	NP_001160143	216766	gem-associated protein 5 isoform 4	uc007jao.2	chr11	-	57933502	57982041	28	57933502,57935783,57938433,57939933,57942146,57943519,57944144,57948265,57950359,57951169,57952520,57952996,57955089,57958850,57959894,57961328,57961916,57964047,57965033,57968603,57969133,57970168,57974207,57977295,57977758,57979394,57981210,57981789,	57935286,57935877,57938920,57940096,57942401,57943730,57944264,57948413,57950497,57951265,57952643,57953110,57955311,57959022,57960034,57961510,57961990,57964184,57965116,57968689,57969346,57970334,57974340,57977415,57977910,57979455,57981371,57982041,	0.0670226	0.245515	NOTEST	1.87309	0	1	1	no
Frmpd4	A2AFR3-2	NM_001033330	NP_001028502	333605	FERM and PDZ domain-containing protein 4	uc009uxf.1	chrX	-	163909240	164293009	17	163909240,163914718,163916395,163924727,163926918,163927630,163930804,163935744,163943377,163946133,163950139,163953735,163960021,164042490,164048802,164166950,164292767,	163913234,163916008,163917454,163924866,163927101,163927720,163930931,163935881,163943497,163946265,163950247,163953840,163960067,164042593,164048963,164167067,164293009,	5.39599	7.06507	OK	0.388817	0.543914	0.4393	0.994113	no
Frmpd4	A2AFR3-3	NM_001033330	NP_001028502	333605	FERM and PDZ domain-containing protein 4	uc009uxg.1	chrX	-	163909240	165015165	20	163909240,163914718,163916395,163924727,163926918,163927630,163930804,163935744,163943377,163946133,163950139,163953735,163960021,164042490,164048802,164166950,164335473,164885879,164963802,165014887,	163913234,163916008,163917454,163924866,163927101,163927720,163930931,163935881,163943497,163946265,163950247,163953840,163960067,164042593,164048963,164167067,164335570,164886073,164963931,165015165,	0.311994	0.672474	OK	1.10796	0.42015	0.5702	0.994113	no
Sars	A2AFS1			20226	SubName: Full=Seryl-aminoacyl-tRNA synthetase; Flags: Fragment;	uc008qzc.1	chr3	-	108237314	108248087	3	108237314,108240426,108247914,	108238884,108240497,108248087,	1.14654	0.50619	OK	-1.17954	-0.118111	0.6498	0.994113	no
5330417C22Rik	A2AFS3-2	NM_001033304	NP_001028476	229722	hypothetical protein LOC229722	uc008qzd.1	chr3	-	108260986	108339440	21	108260986,108262602,108263856,108264113,108265807,108266387,108267172,108268523,108270670,108272445,108272819,108274265,108274886,108275640,108277878,108283893,108284181,108284699,108285248,108291747,108339213,	108261386,108262768,108264035,108264240,108265909,108266484,108267353,108268697,108270934,108272583,108272925,108274356,108275015,108275818,108277967,108284043,108284287,108284780,108285396,108291940,108339440,	8.29556	9.11235	OK	0.135484	0.207864	0.77685	0.994113	no
Tex13a	A2AFS9	NM_026469	NP_080745	67944	testis-expressed sequence 13A protein	uc009ujw.1	chrX	-	134742703	134744119	2	134742703,134743507,	134743408,134744119,	0	0.0249883	NOTEST	Inf	0	1	1	no
Kbtbd4	A2AFW4	NM_025991	NP_080267	67136	kelch repeat and BTB domain-containing protein	uc008ktt.1	chr2	+	90744942	90750717	4	90744942,90745822,90747701,90749173,	90745066,90746440,90747808,90750717,	7.30463	9.71441	OK	0.411315	0.499023	0.4719	0.994113	no
Mtch2|Mtch2	A2AFW6	|	|	56428|56428	SubName: Full=Mitochondrial carrier homolog 2 (C. elegans);|SubName: Full=Mitochondrial carrier homolog 2 (C. elegans);	uc008ktp.1|uc012bzb.1	chr2|chr2	+|+	90687443|90687311	90706791|90706791	13|12	90687443,90689527,90689754,90692972,90693207,90695080,90695592,90696962,90699632,90700619,90701538,90703746,90705340,|90687311,90689754,90692996,90693207,90695080,90695592,90696962,90699632,90700619,90701538,90703746,90705340,	90687520,90689612,90689861,90693023,90693270,90695138,90695644,90697022,90699726,90700667,90701606,90703822,90706791,|90687542,90689861,90693023,90693270,90695138,90695644,90697022,90699726,90700667,90701606,90703822,90706791,	1.87339	0.85473	OK	-1.13211	-0.314825	0.69495	0.994113	no
Mtch2	A2AFW7	NM_019758	NP_062732	56428	mitochondrial carrier homolog 2	uc008ktn.1	chr2	+	90687311	90706791	13	90687311,90689527,90689754,90692996,90693207,90695080,90695592,90696962,90699632,90700619,90701538,90703746,90705340,	90687542,90689612,90689861,90693023,90693270,90695138,90695644,90697022,90699726,90700667,90701606,90703822,90706791,	27.7401	26.7755	OK	-0.0510565	-0.0734773	0.9167	0.994113	no
Rapsn	A2AFX6	NM_009023	NP_033049	19400	43 kDa receptor-associated protein of the	uc012bzc.1	chr2	+	90875783	90885886	7	90875783,90876703,90883116,90883296,90883847,90884996,90885602,	90876145,90877042,90883215,90883419,90883901,90885196,90885886,	0.339728	0.16848	NOTEST	-1.0118	0	1	1	no
Fzd2|Fzd2	A2AG04	NM_020510|NM_020510	NP_065256|NP_065256	57265|57265	frizzled-2 precursor|frizzled-2 precursor	uc011yft.1|uc011yfu.1	chr11|chr11	+|+	102465744|102465846	102469372|102469368	1|2	102465744,|102465846,102465944,	102469372,|102465863,102469368,	2.0421	6.07872	OK	1.57372	1.96976	0.00715	0.210495	no
Ccdc43	A2AG05	NM_025918	NP_080194	52715	coiled-coil domain-containing protein 43	uc007lsg.1	chr11	-	102546001	102559039	5	102546001,102550114,102551514,102553424,102558824,	102547810,102550173,102551650,102553512,102559039,	10.283	7.183	OK	-0.517597	-0.77245	0.3095	0.966421	no
Gm1564	A2AG06	NM_001127576	NP_001121048	268491	hypothetical protein LOC268491	uc011yfv.1	chr11	+	102526901	102543551	8	102526901,102527649,102529615,102533497,102535352,102538047,102541245,102541823,	102527144,102527799,102529773,102533602,102537225,102538182,102541426,102543551,	0.337921	0.170922	NOTEST	-0.98335	0	1	1	no
Rbm41	A2AG08	NM_153586	NP_705814	237073	RNA-binding protein 41 isoform 2	uc009ukr.2	chrX	-	136476066	136533134	7	136476066,136489445,136502734,136527836,136528450,136529650,136533038,	136480442,136489593,136503138,136528041,136528643,136529767,136533134,	1.45064	0.753152	OK	-0.94568	-0.626115	0.28655	0.954577	no
Rbm41	A2AG09	NM_153586	NP_705814	237073	RNA-binding protein 41 isoform 2	uc009uks.2	chrX	-	136476066	136533134	8	136476066,136489445,136502734,136526054,136527836,136528450,136529650,136533038,	136480442,136489593,136503138,136526126,136528041,136528643,136529767,136533134,	0.338827	0.71496	OK	1.07731	0.529388	0.6228	0.994113	no
Nup62cl	A2AG10	NM_001081668	NP_001075137	279706	nucleoporin 62 C-terminal like	uc009ukv.2	chrX	-	136542211	136597107	9	136542211,136556559,136559767,136562106,136562377,136562676,136569296,136573588,136596951,	136542405,136556626,136559879,136562241,136562427,136562827,136569453,136573694,136597107,	0.841583	0	OK	-Inf	NA	5e-05	0.00592254	yes
N28178|N28178	A2AG27	NM_172690|NM_172690	NP_766278|NP_766278	230085|230085	hypothetical protein LOC230085|hypothetical protein LOC230085	uc008soj.1|uc008sok.1	chr4|chr4	+|+	42930122|42930122	42954479|42954479	10|9	42930122,42935438,42946487,42946650,42947504,42950712,42951044,42951486,42951957,42952376,|42930122,42946487,42946650,42947504,42950712,42951044,42951486,42951957,42952376,	42930286,42935565,42946539,42946869,42947690,42950791,42951250,42951647,42952053,42954479,|42930286,42946539,42946869,42947690,42950791,42951250,42951647,42952053,42954479,	8.89473	32.205	OK	1.85626	1.08485	0.1435	0.811772	no
Dnajb5	A2AG30	NM_019874	NP_063927	56323	dnaJ homolog subfamily B member 5	uc008soo.1	chr4	+	42963721	42971604	4	42963721,42966012,42969397,42970189,	42963815,42966257,42969999,42971604,	21.2044	35.0092	OK	0.723372	0.545933	0.4899	0.994113	no
Pigo	A2AG36	NM_020035	NP_064419	56703	GPI ethanolamine phosphate transferase 3	uc008sow.1	chr4	-	43030509	43038658	11	43030509,43031019,43032083,43032518,43033138,43034883,43035478,43036241,43036543,43037434,43038641,	43030910,43031090,43032307,43032653,43034666,43035066,43035638,43036365,43036687,43037946,43038658,	0.453109	0.70344	OK	0.634567	0.209887	0.7908	0.994113	no
Stoml2	A2AG40	NM_023231	NP_075720	66592	stomatin-like protein 2	uc008soy.1	chr4	-	43040561	43044256	10	43040561,43041809,43042150,43042364,43042641,43042920,43043111,43043307,43043842,43044200,	43041165,43041938,43042230,43042509,43042776,43043022,43043170,43043407,43043980,43044256,	28.6395	36.3665	OK	0.344603	0.578137	0.461	0.994113	no
Mtap7d2	A2AG50	NM_001081124	NP_001074593	78283	MAP7 domain-containing protein 2	uc009usn.1	chrX	+	155852509	155936879	17	155852509,155881854,155883866,155897309,155898198,155900045,155907894,155910756,155920009,155920891,155927208,155928611,155929699,155930255,155930829,155933966,155935515,	155852824,155881932,155884030,155897415,155898297,155900156,155908025,155910881,155920308,155921018,155927431,155928716,155929756,155930343,155931016,155934241,155936879,	30.3953	40.4477	OK	0.412209	0.560784	0.43335	0.994113	no
Mtap7d2|Mtap7d2	A2AG50-2	NM_001081124|NM_001081124	NP_001074593|NP_001074593	78283|78283	MAP7 domain-containing protein 2|MAP7 domain-containing protein 2	uc009uso.1|uc009usq.1	chrX|chrX	+|+	155883866|155897075	155928716|155936879	9|13	155883866,155897309,155900045,155907894,155910756,155920009,155920891,155927208,155928611,|155897075,155900045,155907894,155910756,155920009,155920891,155927208,155928611,155929699,155930255,155930829,155933966,155935515,	155884030,155897415,155900156,155908025,155910881,155920308,155921018,155927431,155928716,|155897415,155900156,155908025,155910881,155920308,155921018,155927431,155928716,155929756,155930343,155931016,155934241,155936879,	12.2096	5.92096	OK	-1.04411	-0.395725	0.5609	0.994113	no
Mtap7d2	A2AG50-3	NM_001081124	NP_001074593	78283	MAP7 domain-containing protein 2	uc009usp.1	chrX	+	155897075	155924555	7	155897075,155900045,155907894,155910756,155920009,155920891,155924357,	155897415,155900156,155908025,155910881,155920308,155921018,155924555,	0.900287	0.286058	OK	-1.65408	-0.129524	0.5191	0.994113	no
A830080D01Rik	A2AG58	NM_001033472	NP_001028644	382252	hypothetical protein LOC382252	uc009usr.1	chrX	+	155970599	156031013	12	155970599,155986170,155989682,155991175,155993406,155995374,155996266,155997769,156004359,156005850,156012876,156030002,	155970767,155986247,155990306,155991826,155993582,155995489,155996330,155997885,156004474,156005946,156013029,156031013,	1.35782	1.32607	OK	-0.0341354	-0.0346846	0.9613	0.994113	no
A830080D01Rik	A2AG58-2			382252	RecName: Full=Uncharacterized protein CXorf23 homolog;	uc012hrd.1	chrX	+	155970599	156031013	11	155970599,155986170,155989682,155991175,155993406,155995374,155996266,155997769,156005850,156012876,156030002,	155970767,155986247,155990306,155991826,155993582,155995489,155996330,155997885,156005946,156013029,156031013,	0.38685	0.0790951	NOTEST	-2.29011	0	1	1	no
Sh3kbp1	A2AG61	NM_001135727	NP_001129199	58194	SH3 domain-containing kinase-binding protein 1	uc009uss.2	chrX	+	156065339	156359017	14	156065339,156121475,156201943,156241651,156254508,156255173,156262406,156266305,156303256,156316053,156339607,156351920,156355167,156357689,	156065623,156121633,156202067,156241755,156254638,156255230,156262481,156266511,156303332,156316148,156339715,156351972,156355248,156359017,	1.25029	1.08277	OK	-0.207528	-0.0905137	0.91035	0.994113	no
Atp7a	A2AG68	NM_001109757	NP_001103227	11977	copper-transporting ATPase 1 isoform 1	uc009ubl.2	chrX	+	103222614	103323499	23	103222614,103265108,103280452,103281427,103283673,103287422,103290191,103292115,103292728,103294124,103295865,103297198,103297685,103298050,103300485,103302522,103305099,103310428,103313590,103315573,103316928,103318681,103319677,	103222718,103265246,103280942,103282153,103283856,103287586,103290353,103292192,103292954,103294358,103295957,103297326,103297840,103298185,103300680,103302705,103305316,103310575,103313733,103315777,103317046,103318784,103323499,	0.707194	0.43207	OK	-0.710842	-0.347112	0.54105	0.994113	no
Atp7a	A2AG69	NM_009726	NP_033856	11977	copper-transporting ATPase 1 isoform 2	uc012hnn.1	chrX	+	103222614	103323499	23	103222614,103265108,103280452,103281427,103283676,103287422,103290191,103292115,103292728,103294124,103295865,103297198,103297685,103298050,103300485,103302522,103305099,103310428,103313590,103315573,103316928,103318681,103319677,	103222718,103265246,103280942,103282153,103283856,103287586,103290353,103292192,103292954,103294358,103295957,103297326,103297840,103298185,103300680,103302705,103305316,103310575,103313733,103315777,103317046,103318784,103323499,	1.11488	0.531573	OK	-1.06854	-0.65189	0.33885	0.983683	no
Psmd10	A2AG83	NM_001164177	NP_001157649	53380	26S proteasome non-ATPase regulatory subunit 10	uc012hpo.1	chrX	-	137482963	137491250	5	137482963,137486764,137486943,137488338,137491092,	137483848,137486852,137487090,137488437,137491250,	2.89613	2.51447	OK	-0.203869	-0.14333	0.8482	0.994113	no
Akirin1	A2AGA3	NM_023423	NP_075912	68050	akirin-1	uc008upv.1	chr4	-	123412437	123427542	5	123412437,123415251,123416385,123420675,123427190,	123414107,123415323,123416520,123420816,123427542,	34.8657	16.6782	OK	-1.06384	-1.71792	0.0253	0.401458	no
Rhbdl2	A2AGA4	NM_183163	NP_898986	230726	rhomboid protease 2	uc008upx.1	chr4	+	123465117	123507147	8	123465117,123487156,123491485,123495106,123499999,123502103,123504080,123506776,	123465214,123487419,123491634,123495219,123500100,123502164,123504142,123507147,	0.103128	0.0525318	NOTEST	-0.973172	0	1	1	no
Cry2|Cry2	A2AGA5	NM_009963|NM_001113333	NP_034093|NP_001106804	12953|12953	cryptochrome-2|cryptochrome-2	uc008kxy.2|uc008kxz.2	chr2|chr2	-|-	92243803|92251416	92274226|92274226	12|11	92243803,92251782,92252770,92253105,92253423,92253792,92256310,92262318,92263034,92264701,92267058,92273968,|92251416,92252770,92253105,92253423,92253792,92256310,92262318,92263034,92264701,92267058,92273968,	92245977,92251924,92252863,92253308,92253575,92254104,92256451,92262407,92263219,92264844,92267167,92274226,|92251924,92252863,92253308,92253575,92254104,92256451,92262407,92263219,92264844,92267167,92274226,	43.674	46.5736	OK	0.0927402	0.13144	0.84985	0.994113	no
Gm12695	A2AGB2	NM_001081284	NP_001074753	620779	predicted gene 12695	uc008ttm.1	chr4	-	96390577	96451851	11	96390577,96394808,96398056,96405665,96415836,96420746,96424625,96428551,96429422,96436279,96451744,	96390738,96395013,96398130,96405730,96415934,96420912,96424747,96428815,96429563,96436514,96451851,	0.068982	0.0384566	NOTEST	-0.842987	0	1	1	no
Tmem167b	A2AGC3	NM_026198	NP_080474	67495	protein kish-B precursor	uc008qzf.2	chr3	-	108359342	108365095	3	108359342,108363104,108365004,	108361878,108363236,108365095,	0.677371	0.857996	OK	0.341025	0.0870231	0.9058	0.994113	no
Tmem167b	A2AGC4	NM_026198	NP_080474	67495	protein kish-B precursor	uc008qzg.2	chr3	-	108359342	108365384	3	108359342,108363104,108365188,	108361878,108363236,108365384,	20.6695	15.9968	OK	-0.369722	-0.544212	0.4394	0.994113	no
Taf13	A2AGC5	NM_025444	NP_079720	99730	transcription initiation factor TFIID subunit	uc008qzh.1	chr3	+	108374616	108384986	4	108374616,108375797,108381033,108383924,	108374666,108375876,108381131,108384986,	24.871	10.9946	OK	-1.17767	-1.88048	0.02435	0.396355	no
Wdr47	A2AGC6			99512	SubName: Full=WD repeat domain 47; Flags: Fragment;	uc008qzi.2	chr3	+	108394195	108417878	4	108394195,108412794,108414273,108417250,	108394515,108412961,108414357,108417878,	0.22313	0.199039	NOTEST	-0.164834	0	1	1	no
Wdr47	A2AGC7	NM_181400	NP_852065	99512	WD repeat-containing protein 47	uc008qzj.2	chr3	+	108394195	108448637	15	108394195,108412794,108414273,108417250,108421407,108426240,108427474,108430120,108432609,108435978,108439908,108440810,108441543,108445979,108447363,	108394515,108412961,108414357,108417335,108422210,108426367,108427653,108430378,108432685,108436136,108440078,108440981,108441675,108446198,108448637,	20.2117	26.916	OK	0.41327	0.612667	0.38425	0.994113	no
Mmachc	A2AGD4	NM_025962	NP_080238	67096	methylmalonic aciduria and homocystinuria type C	uc008uhe.1	chr4	-	116375038	116380990	4	116375038,116377111,116378485,116380842,	116376472,116377264,116378680,116380990,	5.68913	7.1793	OK	0.335634	0.49344	0.525	0.994113	no
Ccdc163	A2AGD7	NM_026714	NP_080990	68394	coiled-coil domain containing 163	uc008uhg.1	chr4	+	116381534	116387709	10	116381534,116381844,116382042,116382328,116382705,116383915,116384976,116385327,116386692,116387444,	116381699,116381878,116382224,116382410,116382889,116383983,116385044,116385431,116386754,116387709,	0.703778	0.812115	OK	0.206565	0.0985979	0.8598	0.994113	no
Tesk2	A2AGD8	NM_146151	NP_666263	230661	dual specificity testis-specific protein kinase	uc008uhj.2	chr4	+	116393559	116476853	11	116393559,116414220,116423709,116444404,116464692,116473137,116473764,116474053,116474324,116474828,116475201,	116393861,116414523,116423831,116444453,116464839,116473220,116473849,116474137,116474411,116474946,116476853,	3.14651	2.20933	OK	-0.510145	-0.479552	0.5171	0.994113	no
Toe1	A2AGE2	NM_026654	NP_080930	68276	target of EGR1 protein 1	uc008uhk.1	chr4	-	116476607	116480164	8	116476607,116477736,116478090,116478589,116478863,116479090,116479221,116480072,	116477660,116477899,116478350,116478748,116478960,116479131,116479364,116480164,	4.96923	6.4504	OK	0.376368	0.392717	0.58305	0.994113	no
Mutyh|Mutyh	A2AGE3	NM_001159581|NM_133250	NP_001153053|NP_573513	70603|70603	A/G-specific adenine DNA glycosylase|A/G-specific adenine DNA glycosylase	uc008uhm.2|uc012djn.1	chr4|chr4	+|+	116480338|116480338	116492036|116492036	17|16	116480338,116483453,116486923,116488168,116488403,116488566,116488917,116489040,116489187,116489382,116489559,116489784,116489988,116490273,116490492,116490845,116491859,|116480338,116486923,116488168,116488403,116488566,116488917,116489040,116489187,116489382,116489559,116489784,116489988,116490273,116490492,116490845,116491859,	116480376,116483546,116487041,116488317,116488443,116488640,116488959,116489112,116489301,116489480,116489704,116489839,116490180,116490410,116490642,116490887,116492036,|116480376,116487041,116488317,116488443,116488640,116488959,116489112,116489301,116489480,116489704,116489839,116490180,116490410,116490642,116490887,116492036,	0.815093	1.30626	OK	0.680403	0.552081	0.4324	0.994113	no
Hpdl	A2AGE4	NM_146256	NP_666368	242642	4-hydroxyphenylpyruvate dioxygenase-like	uc008uho.1	chr4	-	116492511	116494113	1	116492511,	116494113,	2.77395	2.00387	OK	-0.469156	-0.555467	0.4948	0.994113	no
Zswim5	A2AGE6	NM_001029912	NP_001025083	74464	zinc finger SWIM domain-containing protein 5	uc008uhq.1	chr4	+	116550006	116661710	14	116550006,116623429,116631282,116635114,116638200,116645475,116647800,116648441,116652028,116652489,116653379,116657287,116658286,116659075,	116550668,116623786,116631431,116635265,116638380,116645652,116647947,116648579,116652289,116652625,116653537,116657451,116658368,116661710,	2.39871	2.98763	OK	0.316743	0.445161	0.5347	0.994113	no
Ttc17	A2AGG1	NM_183106	NP_898929	74569	tetratricopeptide repeat domain 17	uc008lgt.1	chr2	-	94140922	94202721	10	94140922,94143701,94145100,94163245,94164518,94166854,94170674,94172949,94198907,94202496,	94142024,94143845,94145220,94163329,94164678,94166975,94170828,94173209,94199094,94202721,	2.60643	5.12674	OK	0.975966	0.656176	0.36525	0.994113	no
Med12|Med12	A2AGH6	NM_021521|NM_021521	NP_067496|NP_067496	59024|59024	mediator of RNA polymerase II transcription|mediator of RNA polymerase II transcription	uc009txe.1|uc012hmx.1	chrX|chrX	+|+	98469429|98470234	98494273|98493789	45|44	98469429,98470234,98470510,98470830,98471438,98471780,98472003,98472772,98473191,98473402,98473766,98474683,98475894,98476506,98476701,98477076,98477388,98477739,98478038,98478620,98479006,98479484,98479882,98480200,98480799,98480997,98481363,98481706,98482899,98483387,98483688,98484469,98484744,98485356,98485663,98486533,98487882,98488474,98488763,98489131,98489296,98491180,98491931,98492257,984…	98469698,98470339,98470702,98470990,98471620,98471891,98472258,98472919,98473291,98473539,98473898,98474810,98476124,98476587,98476872,98477221,98477439,98477858,98478182,98478784,98479138,98479712,98480027,98480321,98480901,98481111,98481539,98481886,98482971,98483521,98483850,98484581,98484834,98485466,98485799,98486695,98488260,98488625,98488969,98489209,98489514,98491427,98492072,98492339,984…	8.52596	4.08112	OK	-1.0629	-0.785311	0.25495	0.935443	no
Med12	A2AGH6-2	NM_021521	NP_067496	59024	mediator of RNA polymerase II transcription	uc009txf.1	chrX	+	98470234	98493789	45	98470234,98470510,98470830,98471438,98471780,98472003,98472772,98473191,98473402,98473766,98474683,98475894,98476506,98476701,98477076,98477388,98477739,98478038,98478620,98479006,98479484,98479882,98480200,98480799,98480997,98481363,98481706,98482899,98483387,98483688,98484469,98484744,98485356,98485663,98486533,98487882,98488474,98488763,98489131,98489275,98489426,98491180,98491931,98492257,984…	98470339,98470702,98470990,98471620,98471891,98472258,98472919,98473291,98473539,98473898,98474810,98476124,98476587,98476872,98477221,98477439,98477858,98478182,98478784,98479138,98479712,98480027,98480321,98480901,98481111,98481539,98481886,98482971,98483521,98483850,98484581,98484834,98485466,98485799,98486695,98488260,98488625,98488960,98489209,98489351,98489514,98491427,98492072,98492339,984…	0.426227	0.672492	OK	0.657896	0.154567	0.8555	0.994113	no
Nlgn3	A2AGI1	NM_172932	NP_766520	245537	neuroligin-3 precursor	uc009txj.2	chrX	+	98494519	98516689	7	98494519,98497123,98502413,98504095,98510470,98513267,98514757,	98494635,98497770,98502473,98504245,98510656,98514057,98516689,	14.4126	30.0398	OK	1.05955	1.08436	0.1271	0.787702	no
Nlgn3	A2AGI2	NM_172932	NP_766520	245537	neuroligin-3 precursor	uc009txi.2	chrX	+	98490629	98516689	12	98490629,98491180,98491931,98492257,98492525,98497123,98498410,98502413,98504095,98510470,98513267,98514757,	98490640,98491427,98492072,98492339,98493789,98497770,98498470,98502473,98504245,98510656,98514057,98516689,	0.275089	0.32764	NOTEST	0.252213	0	1	1	no
Gjb1	A2AGI4	NM_008124	NP_032150	14618	gap junction beta-1 protein	uc009txk.1	chrX	+	98572675	98580963	2	98572675,98579490,	98572698,98580963,	4.7154	11.3368	OK	1.26557	1.79462	0.0281	0.422753	no
Cngb3	A2AGI9	NM_013927	NP_038955	30952	cyclic nucleotide-gated cation channel beta-3	uc008sbx.1	chr4	+	19207996	19437770	18	19207996,19210652,19236677,19291258,19293559,19294858,19302346,19306372,19323072,19323826,19342792,19352636,19355614,19388821,19408977,19431588,19432319,19435224,	19208190,19210728,19236804,19291416,19293706,19295067,19302397,19306459,19323137,19323949,19342934,19352796,19355712,19388905,19409096,19431735,19432494,19437770,	0.0114615	0	NOTEST	-Inf	0	1	1	no
Cpne3	A2AGJ0	NM_027769	NP_082045	70568	copine-3	uc008sby.1	chr4	-	19446398	19497251	16	19446398,19452149,19453430,19455206,19455334,19459545,19460201,19462358,19463673,19467887,19470400,19477734,19479390,19480864,19482508,19497147,	19450441,19452386,19453564,19455258,19455389,19459679,19460261,19462445,19463772,19467977,19470484,19477806,19479465,19481044,19482648,19497251,	5.48837	2.88064	OK	-0.929989	-1.30809	0.0663	0.616341	no
Cpne3	A2AGJ1			70568	SubName: Full=Copine III; SubName: Full=Copine III, isoform CRA_a;	uc008sbz.1	chr4	-	19476721	19497251	5	19476721,19479390,19480864,19482508,19497147,	19477806,19479465,19481044,19482648,19497251,	0	0.0291792	NOTEST	Inf	0	1	1	no
Wwp1|Wwp1	A2AGJ5	NM_177327|	NP_796301|	107568|107568	NEDD4-like E3 ubiquitin-protein ligase WWP1|SubName: Full=MCG1040556, isoform CRA_a; SubName: Full=WW domain containing E3 ubiquitin protein ligase 1;	uc008scc.1|uc008scd.1	chr4|chr4	-|-	19536819|19536819	19636140|19636140	25|25	19536819,19545431,19546302,19549074,19550248,19554779,19555018,19558192,19562400,19565751,19565921,19567098,19567341,19567507,19568880,19570512,19577262,19586709,19589112,19589268,19599565,19600302,19605491,19614937,19635985,|19536819,19545431,19546302,19549074,19550248,19554779,19555018,19558192,19562400,19565751,19565921,19567185,19567341,19567507,19568880,19570512,19577262,19586709,19589112,19…	19538960,19545504,19546399,19549179,19550369,19554920,19555152,19558352,19562489,19565823,19565997,19567227,19567426,19567562,19569055,19570608,19577587,19586894,19589179,19589406,19599690,19600441,19605582,19615033,19636140,|19538960,19545504,19546399,19549179,19550369,19554920,19555152,19558352,19562489,19565823,19565997,19567227,19567426,19567562,19569055,19570608,19577587,19586894,19589179,19…	6.82496	4.80339	OK	-0.506768	-0.711639	0.3042	0.96262	no
Slc12a6	A2AGJ6	NM_133648	NP_598409	107723	solute carrier family 12 member 6 isoform 1	uc008low.2	chr2	+	112124844	112203320	25	112124844,112156397,112173539,112174525,112175932,112177514,112178015,112179402,112181987,112183985,112184295,112184644,112187055,112187473,112189432,112191435,112192600,112193048,112194330,112195131,112196616,112197640,112197924,112198662,112200572,	112124962,112156442,112173634,112174657,112176079,112177569,112178146,112179644,112182202,112184144,112184394,112184702,112187230,112187592,112189531,112191555,112192705,112193217,112194526,112195301,112196748,112197748,112198109,112198796,112203320,	3.90104	7.18766	OK	0.881663	0.553061	0.46565	0.994113	no
2410042D21Rik	A2AGJ8	NM_024254	NP_077216	72425	hypothetical protein LOC72425	uc008lpa.1	chr2	+	112219367	112254394	10	112219367,112244317,112244914,112246230,112247742,112248539,112248680,112249297,112250299,112252539,	112219514,112244433,112244955,112246510,112247861,112248590,112248770,112249387,112250393,112254394,	4.95776	3.41023	OK	-0.539819	-0.188453	0.7985	0.994113	no
Slc12a6	A2AGJ9	NM_133649	NP_598410	107723	solute carrier family 12 member 6 isoform 2	uc008los.2	chr2	+	112106470	112196181	19	112106470,112173539,112174525,112175932,112177514,112178015,112179402,112181987,112183985,112184295,112184644,112187055,112187473,112189432,112191435,112192600,112193048,112194330,112195131,	112107249,112173634,112174657,112176079,112177569,112178146,112179644,112182202,112184144,112184394,112184702,112187230,112187592,112189531,112191555,112192705,112193217,112194526,112196181,	1.31237	2.59491	OK	0.983507	0.292338	0.7401	0.994113	no
Slc12a6	A2AGK1	NM_133649	NP_598410	107723	solute carrier family 12 member 6 isoform 2	uc008lou.2	chr2	+	112106470	112203320	25	112106470,112156397,112173539,112174525,112175932,112177514,112178015,112179402,112181987,112183985,112184295,112184644,112187055,112187473,112189432,112191435,112192600,112193048,112194330,112195131,112196616,112197640,112197924,112198662,112200572,	112107249,112156442,112173634,112174657,112176079,112177569,112178146,112179644,112182202,112184144,112184394,112184702,112187230,112187592,112189531,112191555,112192705,112193217,112194526,112195301,112196748,112197748,112198109,112198796,112203320,	3.03648	7.22031	OK	1.24966	0.770334	0.30205	0.961898	no
Bbox1	A2AGK4	NM_130452	NP_569719	170442	gamma-butyrobetaine dioxygenase	uc008lmu.1	chr2	-	110105239	110145882	7	110105239,110108384,110110171,110115715,110132566,110143898,110145570,	110105771,110108551,110110368,110115821,110132765,110144013,110145882,	0.264812	0.308716	NOTEST	0.22131	0	1	1	no
Aven	A2AGL4	NM_028844	NP_083120	74268	cell death regulator Aven isoform 1	uc008lpe.2	chr2	+	112333120	112471410	6	112333120,112354606,112465311,112467905,112469896,112470935,	112333378,112354784,112465382,112468001,112470233,112471410,	4.26534	5.06937	OK	0.249145	0.290502	0.67885	0.994113	no
Aven	A2AGL5	NM_001165935	NP_001159407	74268	cell death regulator Aven isoform 2	uc012cay.1	chr2	+	112399838	112471410	5	112399838,112465311,112467905,112469896,112470935,	112399944,112465382,112468001,112470233,112471410,	0.284383	0.858807	OK	1.5945	0.469729	0.54845	0.994113	no
D330045A20Rik	A2AGL7	NM_175326	NP_780535	102871	hypothetical protein LOC102871	uc009ukg.2	chrX	+	136014905	136089119	14	136014905,136027179,136029582,136041230,136041539,136041733,136046083,136047681,136048772,136049624,136066256,136077474,136079565,136087941,	136015677,136027322,136029775,136041339,136041631,136041856,136046188,136047846,136048933,136049800,136066318,136077765,136079733,136089119,	9.92218e-05	0.000161215	NOTEST	0.70026	0	1	1	no
Kif18a	A2AGM4	NM_139303	NP_647464	228421	kinesin-like protein KIF18A	uc008lmc.1	chr2	+	109120894	109181903	17	109120894,109127953,109129835,109132221,109133127,109135095,109136776,109138231,109138493,109142959,109147006,109150703,109158031,109173412,109174477,109178723,109181314,	109121050,109128323,109129993,109132326,109133238,109135293,109136953,109138306,109138606,109143122,109147171,109150825,109158267,109173824,109174585,109178833,109181903,	1.11785	0.133172	OK	-3.06936	-2.05318	0.05165	0.558564	no
Fam20a	A2AGP7	NM_153782	NP_722477	208659	family with sequence similarity 20, member A	uc007mcw.1	chr11	-	109534203	109583570	11	109534203,109535936,109536419,109537156,109538467,109539084,109539669,109544150,109545951,109546656,109582625,	109534878,109535996,109536501,109537266,109538648,109539200,109539762,109544229,109546002,109546841,109583570,	4.15626	7.16901	LOWDATA	0.786489	0	1	1	no
Madd	A2AGQ2	NM_001177725	NP_001171196	228355	MAP kinase-activating death domain protein	uc008kuz.2	chr2	-	90977516	91024025	32	90977516,90978865,90980713,90982912,90983641,90986995,90992610,90994591,90994801,90995702,90998141,90998561,90999361,91002184,91002638,91002883,91003655,91005522,91006702,91007070,91007664,91007967,91009857,91010173,91010725,91013269,91015799,91016312,91016962,91018056,91019335,91023905,	90978558,90978912,90980783,90983019,90983843,90987103,90992721,90994697,90994922,90995805,90998300,90998645,90999462,91002391,91002789,91003070,91003758,91005624,91006842,91007247,91007875,91008071,91010014,91010409,91010904,91013350,91015913,91016444,91017266,91018653,91019478,91024025,	0.395268	0.283401	NOTEST	-0.479983	0	1	1	no
Madd	A2AGQ4	NM_001177721	NP_001171192	228355	MAP kinase-activating death domain protein	uc008kuv.2	chr2	-	90977516	91024025	35	90977516,90978865,90980713,90982912,90983641,90986995,90992610,90994591,90994801,90995169,90995702,90998141,90998561,90999361,91000473,91002184,91002638,91002883,91003655,91004119,91005522,91006702,91007070,91007684,91007967,91009857,91010173,91010725,91013269,91015799,91016312,91016962,91018056,91019335,91023905,	90978558,90978912,90980783,90983019,90983843,90987103,90992721,90994697,90994922,90995232,90995805,90998300,90998645,90999462,91000527,91002391,91002789,91003070,91003758,91004179,91005624,91006842,91007324,91007875,91008071,91010014,91010409,91010904,91013350,91015913,91016444,91017266,91018653,91019478,91024025,	0	0	NOTEST	0	0	1	1	no
Madd|Madd	A2AGQ5	NM_001177722|NM_001177719	NP_001171193|NP_001171190	228355|228355	MAP kinase-activating death domain protein|MAP kinase-activating death domain protein	uc008kuw.2|uc008kva.2	chr2|chr2	-|-	90977516|91001202	91024025|91023204	33|20	90977516,90978865,90980713,90982912,90983641,90986995,90992610,90994591,90994801,90995702,90998141,90998561,90999361,91002184,91002638,91002883,91003655,91004119,91005522,91006702,91007070,91007684,91007967,91009857,91010173,91010725,91013269,91015799,91016312,91016962,91018056,91019335,91023905,|91001202,91002638,91002883,91003655,91004119,91005522,91006702,91007070,91007684,91007967,91009857,91…	90978558,90978912,90980783,90983019,90983843,90987103,90992721,90994697,90994922,90995805,90998300,90998645,90999462,91002391,91002789,91003070,91003758,91004179,91005624,91006842,91007324,91007875,91008071,91010014,91010409,91010904,91013350,91015913,91016444,91017266,91018653,91019478,91024025,|91002391,91002789,91003070,91003758,91004179,91005624,91006842,91007324,91007875,91008071,91010014,91…	1.11026	2.63339	OK	1.24602	0.327979	0.7078	0.994113	no
Madd	A2AGQ7	NM_001177723	NP_001171194	228355	MAP kinase-activating death domain protein	uc008kuy.2	chr2	-	90977516	91024025	32	90977516,90978865,90980713,90982912,90983641,90986995,90992610,90994591,90994801,90995702,90998141,90998561,90999361,91002184,91002638,91002883,91003655,91005522,91006702,91007070,91007684,91007967,91009857,91010173,91010725,91013269,91015799,91016312,91016962,91018056,91019335,91023905,	90978558,90978912,90980783,90983019,90983843,90987103,90992721,90994697,90994922,90995805,90998300,90998645,90999462,91002391,91002789,91003070,91003758,91005624,91006842,91007324,91007875,91008071,91010014,91010409,91010904,91013350,91015913,91016444,91017266,91018653,91019478,91024025,	0.319715	0	NOTEST	-Inf	0	1	1	no
Madd	A2AGQ9	NM_001177724	NP_001171195	228355	MAP kinase-activating death domain protein	uc008kux.2	chr2	-	90977516	91024025	33	90977516,90978865,90980713,90982912,90983641,90986995,90992610,90994591,90994801,90995702,90998141,90998561,90999361,91002184,91002638,91002883,91003655,91004119,91005522,91006702,91007070,91007664,91007967,91009857,91010173,91010725,91013269,91015799,91016312,91016962,91018056,91019335,91023905,	90978558,90978912,90980783,90983019,90983843,90987103,90992721,90994697,90994922,90995805,90998300,90998645,90999462,91002391,91002789,91003070,91003758,91004179,91005624,91006842,91007247,91007875,91008071,91010014,91010409,91010904,91013350,91015913,91016444,91017266,91018653,91019478,91024025,	0.0452173	0.824096	OK	4.18787	0.317026	0.39745	0.994113	no
Madd	A2AGR0	NM_001177719	NP_001171190	228355	MAP kinase-activating death domain protein	uc008kuu.2	chr2	-	90977516	91023204	35	90977516,90978865,90982912,90983171,90983678,90986995,90992610,90994591,90994801,90995169,90995702,90998141,90998564,90999361,91000473,91002184,91002638,91002883,91003655,91004119,91005522,91006702,91007070,91007684,91007967,91009857,91010173,91010725,91013269,91015799,91016312,91016962,91018056,91019335,91022952,	90978558,90978912,90983019,90983244,90983843,90987103,90992721,90994697,90994922,90995232,90995805,90998300,90998645,90999462,91000527,91002391,91002789,91003070,91003758,91004179,91005624,91006842,91007324,91007875,91008071,91010014,91010409,91010904,91013350,91015913,91016444,91017266,91018653,91019478,91023204,	3.27949	9.06033	OK	1.46609	0.778628	0.3256	0.974938	no
Acp2	A2AGR5	NM_007387	NP_031413	11432	lysosomal acid phosphatase precursor	uc008kvf.2	chr2	+	91043068	91054255	11	91043068,91043757,91044396,91045912,91046166,91046344,91046873,91047973,91048196,91048417,91050763,	91043205,91043853,91044483,91046065,91046265,91046434,91047006,91048056,91048303,91048593,91054255,	11.1118	12.8041	OK	0.20451	0.280329	0.7073	0.994113	no
Ddb2|Ddb2	A2AGR6	|	|	107986|107986	SubName: Full=Damage specific DNA binding protein 2;|SubName: Full=Damage specific DNA binding protein 2;	uc008kvg.2|uc008kvi.2	chr2|chr2	-|-	91051738|91051738	91075488|91077223	7|9	91051738,91052436,91052606,91056822,91057209,91057463,91074264,|91051738,91052436,91052606,91056822,91057209,91057463,91058900,91074264,91076846,	91052169,91052482,91052771,91056965,91057387,91057563,91075488,|91052169,91052482,91052771,91056965,91057387,91057563,91059046,91075108,91077223,	2.29529	4.29984	OK	0.905606	0.391439	0.58265	0.994113	no
Ddb2	A2AGR7	NM_028119	NP_082395	107986	DNA damage-binding protein 2	uc008kvh.2	chr2	-	91051738	91077223	10	91051738,91052436,91052606,91056822,91057209,91057463,91058900,91074264,91074971,91076846,	91052169,91052482,91052771,91056965,91057387,91057563,91059046,91074456,91075108,91077223,	2.36017	1.44142	OK	-0.711402	-0.220785	0.77285	0.994113	no
Map2k6	A2AGS2	NM_011943	NP_036073	26399	dual specificity mitogen-activated protein	uc007mdt.1	chr11	+	110340600	110359288	9	110340600,110343852,110351458,110352075,110353826,110354209,110355608,110357652,110359210,	110340749,110343919,110351507,110352189,110353946,110354326,110355660,110357780,110359288,	0.769109	0	OK	-Inf	NA	0.14405	0.812854	no
Tspan18	A2AGS8	NM_183180	NP_899003	241556	tetraspanin-18	uc012bzr.1	chr2	-	93041916	93174644	10	93041916,93045856,93049950,93050980,93051974,93060175,93062868,93064653,93152103,93174428,	93044579,93045940,93050133,93051079,93052049,93060370,93062941,93064735,93152184,93174644,	5.53472	1.91974	OK	-1.5276	-1.73091	0.02435	0.396355	no
Arhgap1	A2AGT9	NM_001145902	NP_001139374	228359	rho GTPase-activating protein 1 isoform 1	uc008kwk.2	chr2	+	91490274	91512477	13	91490274,91494229,91494592,91502454,91508353,91508642,91508885,91509342,91509541,91509808,91510302,91510622,91510868,	91490409,91494364,91494688,91502542,91508485,91508729,91508984,91509450,91509618,91509886,91510431,91510726,91512477,	3.47728	6.69524	OK	0.945179	0.550204	0.44235	0.994113	no
4930468A15Rik	A2AGU5	NM_001201395	NP_001188324	74987	hypothetical protein LOC74987	uc012hlf.1	chrX	-	73827948	73848263	2	73827948,73848123,	73828811,73848263,	0	0	NOTEST	0	0	1	1	no
Pcdh19	A2AGW3	NM_001105245	NP_001098715	279653	protocadherin-19 isoform a	uc009uew.2	chrX	-	130117399	130223532	6	130117399,130159807,130167433,130215619,130216630,130219656,	130123116,130159980,130167492,130215947,130216771,130223532,	0.907804	1.53365	OK	0.756512	0.64197	0.373	0.994113	no
Gm13088	A2AGW6	NM_001126325	NP_001119797	277668	hypothetical protein LOC277668	uc012dop.1	chr4	-	143243662	143247149	4	143243662,143245212,143246302,143247085,	143244539,143245779,143246613,143247149,	0	0	NOTEST	0	0	1	1	no
Prdm11	A2AGX3	NM_001177536	NP_001171007	100042784	PR domain containing 11	uc012bzp.1	chr2	-	92815062	92886301	7	92815062,92820667,92833520,92852783,92853469,92853921,92886135,	92816018,92820855,92833588,92853046,92853573,92854046,92886301,	0.883536	1.11619	OK	0.337222	0.225365	0.779	0.994113	no
Prdm11	A2AGX4			100042784	SubName: Full=PR domain containing 11; Flags: Fragment;	uc008lfo.1	chr2	-	92850129	92854067	3	92850129,92853469,92853921,	92853046,92853573,92854067,	1.49228	1.32394	OK	-0.17268	-0.178612	0.8104	0.994113	no
Syt13	A2AGX5	NM_030725	NP_109650	80976	synaptotagmin-13	uc008lfn.1	chr2	+	92755257	92796208	6	92755257,92780909,92783208,92786070,92791458,92793519,	92755526,92781135,92783343,92786372,92791588,92796208,	59.1264	101.503	OK	0.77964	1.11709	0.1305	0.791851	no
Rgs13|Rgs13	A2AGZ8	NM_153171|NM_153171	NP_694811|NP_694811	246709|246709	regulator of G-protein signaling 13|regulator of G-protein signaling 13	uc007cxh.1|uc007cxi.1	chr1|chr1	-|-	145985796|145985796	146024405|146024502	6|6	145985796,145987839,146014416,146018546,146022955,146024245,|145985796,145987839,146014416,146018546,146022955,146024390,	145986813,145988006,146014478,146018616,146023024,146024405,|145986813,145988006,146014478,146018616,146023024,146024502,	0.0958198	0.0845516	NOTEST	-0.180491	0	1	1	no
Harbi1	A2AH20	NM_178724	NP_848839	241547	putative nuclease HARBI1	uc008kwp.1	chr2	+	91551106	91561723	3	91551106,91552236,91560510,	91551408,91553022,91561723,	1.2638	1.77946	OK	0.49367	0.445323	0.53135	0.994113	no
Ambra1	A2AH22	NM_172669	NP_766257	228361	activating molecule in BECN1-regulated autophagy	uc008kwu.1	chr2	+	91570294	91759006	18	91570294,91606603,91607213,91607846,91609071,91611067,91612447,91645180,91650186,91664616,91665408,91715872,91725757,91726980,91740654,91750453,91751570,91757483,	91570536,91606857,91607272,91608030,91609244,91611134,91613904,91645267,91650366,91664697,91665509,91715983,91725946,91727135,91740794,91750546,91751764,91759006,	7.47846	12.0576	OK	0.689127	0.740971	0.29285	0.958642	no
Ambra1	A2AH22-2	NM_001080754	NP_001074223	228361	activating molecule in BECN1-regulated autophagy	uc008kwt.1	chr2	+	91570294	91759006	19	91570294,91606603,91607213,91607846,91609071,91611067,91612447,91612867,91645180,91650186,91664616,91665408,91715872,91725757,91726980,91740654,91750453,91751570,91757483,	91570536,91606857,91607272,91608030,91609244,91611134,91612594,91613904,91645267,91650366,91664697,91665509,91715983,91725946,91727135,91740794,91750546,91751764,91759006,	7.8458	8.2114	OK	0.065707	0.0628723	0.92875	0.994113	no
Ambra1	A2AH22-3	NM_172669	NP_766257	228361	activating molecule in BECN1-regulated autophagy	uc008kwq.1	chr2	+	91570294	91651126	9	91570294,91606603,91607213,91607846,91609071,91611067,91612447,91645180,91650186,	91570536,91606857,91607272,91608030,91609244,91611134,91613904,91645267,91651126,	0	0	NOTEST	0	0	1	1	no
Ambra1	A2AH22-4	NM_172669	NP_766257	228361	activating molecule in BECN1-regulated autophagy	uc008kwr.1	chr2	+	91570294	91651126	8	91570294,91606603,91607213,91607846,91609071,91611067,91612447,91650186,	91570536,91606857,91607272,91608030,91609244,91611134,91613904,91651126,	0	0.0383538	NOTEST	Inf	0	1	1	no
Ambra1	A2AH22-7	NM_001080754	NP_001074223	228361	activating molecule in BECN1-regulated autophagy	uc008kws.1	chr2	+	91570294	91740794	15	91570294,91606603,91607213,91607846,91609071,91611067,91612447,91612867,91650186,91664616,91665408,91715872,91725757,91726980,91740654,	91570536,91606857,91607272,91608030,91609244,91611134,91612594,91613904,91650366,91664697,91665509,91715983,91725946,91727135,91740794,	0.565095	0.483582	OK	-0.224735	-0.0436126	0.9168	0.994113	no
Nup160|Nup160	A2AH38	NM_021512|NM_021512	NP_067487|NP_067487	59015|59015	nuclear pore complex protein Nup160|nuclear pore complex protein Nup160	uc008ksw.1|uc008ksz.1	chr2|chr2	+|+	90517371|90519170	90576485|90576485	37|36	90517371,90519170,90519928,90524078,90525129,90527450,90529262,90530223,90533209,90533988,90536796,90538016,90540272,90540569,90542169,90542537,90543215,90543967,90547079,90548289,90548979,90550189,90552101,90553930,90557750,90557970,90558155,90558344,90561346,90562186,90563493,90563768,90565758,90569835,90572937,90573262,90575571,|90519170,90519928,90524078,90525129,90527450,90529262,90530223,90…	90517627,90519665,90520040,90524289,90525352,90527529,90529377,90530382,90533287,90534086,90536881,90538085,90540356,90540740,90542269,90542703,90543343,90544128,90547213,90548360,90549139,90550259,90552200,90554050,90557846,90558065,90558252,90558450,90561507,90562247,90563604,90563892,90565860,90569977,90573063,90573367,90576485,|90519665,90520040,90524289,90525352,90527529,90529377,90530382,90…	2.75018	1.86536	OK	-0.560072	-0.72702	0.301	0.961052	no
Ammecr1	A2AH47	NM_019496	NP_062369	56068	AMME syndrome candidate gene 1 protein homolog	uc009umc.1	chrX	-	139288016	139401271	6	139288016,139292018,139293423,139312652,139346715,139400750,	139290190,139292115,139293514,139312767,139346826,139401271,	0.800608	0.594574	OK	-0.42924	-0.317059	0.6595	0.994113	no
Mtor	A2AH71			56717	SubName: Full=FK506 binding protein 12-rapamycin associated protein 1;	uc008vuq.2	chr4	+	147822690	147829082	5	147822690,147826365,147827130,147827866,147828660,	147822796,147826541,147827239,147828099,147829082,	2.37695	0.703686	OK	-1.75611	-0.262134	0.63025	0.994113	no
Pgd	A2AH73	NM_001081274	NP_001074743	110208	6-phosphogluconate dehydrogenase,	uc008vvv.1	chr4	-	148524093	148540816	13	148524093,148524961,148525221,148527972,148528274,148530715,148532069,148534167,148534943,148535737,148539158,148540115,148540695,	148524872,148525084,148525321,148528106,148528405,148530905,148532204,148534237,148535062,148535803,148539338,148540191,148540816,	21.2989	20.8506	OK	-0.0306934	-0.0431016	0.9506	0.994113	no
Kif1b	A2AH74			16561	SubName: Full=Kinesin family member 1B; Flags: Fragment;	uc012dpq.1	chr4	-	148550429	148572646	13	148550429,148555592,148555917,148556376,148558417,148560211,148561699,148562107,148563831,148565257,148566681,148569581,148572540,	148554919,148555711,148556110,148556526,148558539,148560283,148561939,148562253,148563893,148565391,148566796,148569608,148572646,	26.321	18.658	OK	-0.49642	-0.26002	0.72775	0.994113	no
Kif1b	A2AH75	NM_008441	NP_032467	16561	kinesin-like protein KIF1B isoform a	uc008vwa.1	chr4	-	148607842	148681807	21	148607842,148619446,148619650,148620445,148621336,148621913,148625849,148627780,148631978,148636244,148636807,148637723,148640360,148641314,148643970,148644825,148647889,148649024,148650955,148665410,148681537,	148612592,148619519,148619831,148620529,148621443,148621993,148625925,148627860,148632112,148636387,148636886,148637799,148640426,148641392,148644082,148645004,148647955,148649204,148651032,148665585,148681807,	1.75337	1.24582	OK	-0.493037	-0.069479	0.8802	0.994113	no
Kif1b	A2AH78	NM_207682	NP_997565	16561	kinesin-like protein KIF1B isoform b	uc008vvy.1	chr4	-	148550429	148681807	47	148550429,148555592,148555917,148556376,148558417,148560211,148561699,148562107,148563831,148565257,148566681,148572540,148573366,148576616,148578294,148580826,148581957,148584150,148587404,148587731,148588187,148589015,148594650,148596335,148597338,148599198,148600371,148619446,148619650,148620445,148621336,148621913,148625849,148627780,148631978,148636244,148636807,148637723,148640360,148641314…	148554919,148555711,148556110,148556526,148558539,148560283,148561939,148562253,148563893,148565391,148566796,148572646,148573451,148576683,148578403,148580882,148582076,148584241,148587567,148587861,148588273,148589134,148594899,148596473,148597517,148599347,148600465,148619519,148619831,148620529,148621443,148621993,148625925,148627860,148632112,148636387,148636886,148637799,148640426,148641392…	10.2165	8.04814	OK	-0.344167	-0.136157	0.85235	0.994113	no
Kif1b	A2AH79	NM_207682	NP_997565	16561	kinesin-like protein KIF1B isoform b	uc008vvz.1	chr4	-	148550429	148681807	49	148550429,148555592,148555917,148556376,148558417,148560211,148561699,148562107,148563831,148565257,148566681,148572540,148573366,148576616,148578294,148580826,148581957,148584150,148587404,148587731,148588187,148589015,148594650,148596335,148597338,148599198,148600371,148619446,148619650,148620445,148621336,148621913,148625849,148627780,148631978,148635268,148636244,148636807,148637723,148639453…	148554919,148555711,148556110,148556526,148558539,148560283,148561939,148562253,148563893,148565391,148566796,148572646,148573451,148576683,148578403,148580882,148582076,148584241,148587567,148587861,148588273,148589134,148594899,148596473,148597517,148599347,148600465,148619519,148619831,148620529,148621443,148621993,148625925,148627860,148632190,148635310,148636387,148636886,148637799,148639471…	44.7982	46.7712	OK	0.062179	0.0589834	0.93735	0.994113	no
Higd1b	A2AH83	NM_080846	NP_543122	75689	HIG1 domain family member 1B	uc007lso.1	chr11	+	102697609	102699353	3	102697609,102698547,102699221,	102698076,102698682,102699353,	1.67331	1.88561	OK	0.172319	0.205467	0.82905	0.994113	no
Eftud2	A2AH85	NM_001109995	NP_001103465	20624	116 kDa U5 small nuclear ribonucleoprotein	uc011yfw.1	chr11	-	102699785	102742289	28	102699785,102700463,102700733,102701337,102701577,102702483,102702714,102702995,102704663,102705453,102707409,102707898,102709271,102710497,102713070,102716092,102716537,102721315,102723924,102726021,102726883,102729159,102729900,102730408,102731481,102732333,102738923,102742208,	102700210,102700571,102700887,102701432,102701696,102702571,102702841,102703082,102704746,102705555,102707550,102708010,102709465,102710625,102713206,102716183,102716601,102721440,102724091,102726104,102726974,102729195,102729966,102730484,102731560,102732499,102739032,102742289,	37.7444	40.9487	OK	0.117554	0.168019	0.80945	0.994113	no
C1ql1	A2AH89	NM_011795	NP_035925	23829	C1q-related factor precursor	uc007lsz.2	chr11	-	102800577	102807775	2	102800577,102807178,	102801226,102807775,	11.8641	10.3484	OK	-0.197194	-0.296277	0.70945	0.994113	no
Tmem164	A2AH99	NM_001199357	NP_001186286	209497	transmembrane protein 164 isoform b	uc009uly.2	chrX	+	139115942	139278037	7	139115942,139186582,139205509,139240532,139267043,139268727,139276952,	139116099,139186632,139205576,139240611,139267144,139268936,139278037,	0.581465	0.467752	OK	-0.313949	-0.0655866	0.9076	0.994113	no
Tmem164|Tmem164	A2AHA3	NM_177592|NM_001199360	NP_808260|NP_001186289	209497|209497	transmembrane protein 164 isoform a|transmembrane protein 164 isoform a	uc009ulx.2|uc009ulz.2	chrX|chrX	+|+	139115942|139116268	139272914|139272914	7|7	139115942,139116833,139186582,139205509,139240532,139267043,139268727,|139116268,139116833,139186582,139205509,139240532,139267043,139268727,	139116099,139117492,139186632,139205576,139240611,139267144,139272914,|139116482,139117492,139186632,139205576,139240611,139267144,139272914,	5.81777	8.0745	OK	0.472906	0.673709	0.33875	0.983683	no
Ubac1	A2AHB3	NM_133835	NP_598596	98766	ubiquitin-associated domain-containing protein	uc008itz.2	chr2	-	25852477	25877280	10	25852477,25860845,25862046,25863238,25864380,25864680,25866041,25870411,25871815,25876916,	25854587,25860984,25862133,25863473,25864489,25864783,25866149,25870485,25871936,25877280,	7.98541	12.6406	OK	0.662631	0.926341	0.18515	0.880724	no
Lcn9	A2AHB4	NM_029959	NP_084235	77704	epididymal-specific lipocalin-9 precursor	uc008itm.1	chr2	+	25678672	25681057	7	25678672,25679079,25679499,25679952,25680188,25680419,25680790,	25678775,25679216,25679573,25680063,25680290,25680464,25681057,	0	0	NOTEST	0	0	1	1	no
Kcnt1	A2AHB6			227632	SubName: Full=Potassium channel subfamily T member 1;	uc008ito.1	chr2	+	25733380	25750695	10	25733380,25743588,25744278,25746368,25746710,25747577,25747853,25747993,25748648,25749801,	25733555,25743668,25744378,25746425,25746759,25747637,25747928,25748077,25748743,25750695,	0.0350936	0.251027	NOTEST	2.83856	0	1	1	no
Kcnt1	A2AHB8	NM_175462	NP_780671	227632	potassium channel subfamily T member 1 isoform	uc008itp.1	chr2	+	25733380	25773793	32	25733380,25737715,25743588,25744278,25746368,25746710,25747577,25747853,25747993,25748648,25749801,25753790,25754218,25755742,25755891,25756408,25756728,25757271,25758878,25760792,25762182,25762794,25763035,25763564,25764724,25765113,25765333,25765785,25766545,25768174,25771298,25771516,	25733555,25737757,25743668,25744378,25746425,25746759,25747637,25747928,25748077,25748743,25749982,25753955,25754355,25755806,25756000,25756517,25756878,25757510,25759113,25760898,25762355,25762866,25763170,25763676,25764826,25765197,25765456,25765806,25766876,25768237,25771386,25773793,	0.647469	2.63007	OK	2.02222	0.478336	0.4951	0.994113	no
Camsap1	A2AHC1			227634	SubName: Full=Calmodulin regulated spectrin-associated protein 1; Flags: Fragment;	uc008itx.1	chr2	-	25810698	25838802	5	25810698,25811766,25821182,25822205,25838301,	25810812,25811847,25821344,25822468,25838802,	0.886536	1.35076	OK	0.607517	0.0902297	0.80085	0.994113	no
Camsap1|Camsap1|Camsap1|Camsap1	A2AHC3	NM_001115076|NM_001115076|NM_001115076|NM_001115076	NP_001108548|NP_001108548|NP_001108548|NP_001108548	227634|227634|227634|227634	calmodulin-regulated spectrin-associated protein|calmodulin-regulated spectrin-associated protein|calmodulin-regulated spectrin-associated protein|calmodulin-regulated spectrin-associated protein	uc008itt.1|uc008itu.1|uc008itv.1|uc008itw.2	chr2|chr2|chr2|chr2	-|-|-|-	25784715|25784715|25793465|25782357	25795833|25800123|25838802|25838802	7|10|12|17	25784715,25789110,25789739,25790981,25791369,25792034,25793465,|25784715,25789110,25789739,25790981,25791369,25792034,25793465,25796384,25796897,25799945,|25793465,25796384,25796897,25799945,25800461,25800653,25808197,25809434,25811766,25821182,25822205,25838301,|25782357,25789110,25789739,25790981,25791369,25792034,25793465,25796384,25796897,25799945,25800461,25800653,25808197,25811766,25821182,…	25785548,25789229,25789855,25791084,25791578,25792171,25795833,|25785548,25789229,25789855,25791081,25791578,25792171,25795833,25796469,25796989,25800123,|25795833,25796469,25796989,25800123,25800558,25800793,25808339,25809494,25811847,25821344,25822468,25838802,|25785545,25789229,25789855,25791081,25791578,25792171,25795833,25796469,25796989,25800123,25800558,25800793,25808339,25811847,25821344,…	15.9249	19.5424	OK	0.295321	0.424345	0.5537	0.994113	no
Gm14511	A2AHC6	NM_001085525	NP_001078994	434727	hypothetical protein LOC434727	uc009spk.1	chrX	-	8552837	8553685	1	8552837,	8553685,	0	0	NOTEST	0	0	1	1	no
Wisp2	A2AHD1	NM_016873	NP_058569	22403	WNT1-inducible-signaling pathway protein 2	uc008ntm.2	chr2	+	163646569	163658883	5	163646569,163647024,163650876,163654587,163657952,	163646845,163647117,163651093,163654845,163658883,	7.19917	0.0351561	OK	-7.67791	-4.2108	0.129	0.789777	no
Ptpra	A2AHF2	NM_008980	NP_033006	19262	receptor-type tyrosine-protein phosphatase alpha	uc008mjc.2	chr2	+	130276013	130380036	22	130276013,130329209,130329729,130343466,130344685,130345107,130357824,130358224,130358819,130361058,130363287,130365370,130366218,130367030,130368042,130369805,130370156,130370684,130375220,130375426,130377932,130379129,	130276294,130329288,130330071,130343551,130344759,130345244,130357915,130358332,130358896,130361095,130363385,130365490,130366385,130367166,130368192,130369899,130370233,130370819,130375346,130375578,130378068,130380036,	0.105445	0	NOTEST	-Inf	0	1	1	no
Prosapip1|Prosapip1	A2AHG0	NM_197945|NM_197945	NP_922936|NP_922936	241638|241638	proSAP-interacting protein 1|proSAP-interacting protein 1	uc008mjq.2|uc012ceh.1	chr2|chr2	-|-	130458574|130458574	130468539|130468539	5|5	130458574,130461571,130462678,130463620,130468456,|130458574,130461508,130462678,130463620,130468456,	130461200,130462363,130463155,130463783,130468539,|130461200,130462363,130463155,130463783,130468539,	34.0465	91.5217	OK	1.42661	1.9214	0.0077	0.219267	no
Prosapip1	A2AHG0-2	NM_197945	NP_922936	241638	proSAP-interacting protein 1	uc008mjo.2	chr2	-	130458574	130463831	4	130458574,130461508,130463020,130463620,	130461200,130462363,130463155,130463831,	2.32701	2.91343	OK	0.324244	0.083687	0.92545	0.994113	no
Phf21a	A2AHG2	NM_001109690	NP_001103160	192285	PHD finger protein 21A isoform 2	uc008kxl.2	chr2	+	92061628	92204823	16	92061628,92068605,92070815,92160385,92167069,92168468,92170671,92184700,92188152,92189034,92189544,92191857,92197020,92198850,92199262,92200325,	92061772,92068638,92070881,92160616,92167321,92168558,92170965,92184799,92188204,92189114,92189605,92192021,92197176,92198926,92199366,92204823,	4.34343	2.72623	OK	-0.671929	-0.613792	0.3958	0.994113	no
Phf21a	A2AHG3	NM_138755	NP_620094	192285	PHD finger protein 21A isoform 1	uc008kxh.2	chr2	+	92024338	92204823	18	92024338,92054205,92055620,92061628,92068605,92070815,92160385,92168471,92170671,92184700,92188152,92189034,92189544,92191765,92197020,92198850,92199262,92200325,	92024509,92054246,92055732,92061772,92068638,92070881,92160616,92168558,92170965,92184799,92188204,92189114,92189605,92191788,92197176,92198926,92199366,92204823,	4.61523	3.62157	OK	-0.349788	-0.350702	0.62015	0.994113	no
Gyltl1b	A2AHG7			228366	SubName: Full=Glycosyltransferase-like 1B; SubName: Full=Glycosyltransferase-like 1B, isoform CRA_a;	uc008kxn.2	chr2	-	92205202	92211193	14	92205202,92205783,92206075,92206474,92207172,92207425,92207695,92207910,92209424,92209646,92210016,92210722,92210895,92211137,	92205652,92205979,92206225,92206753,92207333,92207581,92207821,92208023,92209529,92209818,92210140,92210820,92211050,92211193,	0.0446295	0.00100458	NOTEST	-5.47333	0	1	1	no
Gyltl1b|Gyltl1b	A2AHG8	NM_172670|	NP_766258|	228366|228366	glycosyltransferase-like protein LARGE2 isoform|SubName: Full=Glycosyltransferase-like 1B; SubName: Full=Glycosyltransferase-like 1B, isoform CRA_d;	uc008kxo.2|uc012bzo.1	chr2|chr2	-|-	92205202|92205202	92211193|92211193	15|15	92205202,92205783,92206075,92206474,92207172,92207425,92207695,92207910,92209424,92209646,92210016,92210333,92210722,92210895,92211137,|92205202,92205783,92206075,92206474,92207172,92207425,92207695,92207910,92209424,92209646,92210016,92210333,92210502,92210895,92211137,	92205652,92205979,92206225,92206753,92207333,92207581,92207821,92208023,92209529,92209818,92210140,92210416,92210820,92211050,92211193,|92205652,92205979,92206225,92206753,92207333,92207581,92207821,92208023,92209529,92209818,92210140,92210416,92210820,92211050,92211193,	0.0730647	0.0782163	NOTEST	0.0982944	0	1	1	no
Mapk8ip1	A2AHH3	NM_001202445	NP_001189374	19099	C-Jun-amino-terminal kinase-interacting protein	uc008kxv.2	chr2	-	92223832	92232840	12	92223832,92224880,92225080,92225303,92225569,92225951,92226519,92226727,92227710,92229131,92231192,92232313,	92224578,92224979,92225151,92225420,92225679,92226124,92226595,92227540,92227792,92229437,92231298,92232840,	4.11527	15.0065	OK	1.86653	0.513525	0.52605	0.994113	no
Mapk8ip1	A2AHH4	NM_011162	NP_035292	19099	C-Jun-amino-terminal kinase-interacting protein	uc008kxx.2	chr2	-	92223832	92241420	12	92223832,92224880,92225080,92225303,92225569,92225951,92226519,92226727,92227710,92229131,92231192,92241185,	92224578,92224979,92225151,92225420,92225679,92226124,92226595,92227540,92227792,92229437,92231298,92241420,	100.282	213.18	OK	1.08801	1.2852	0.07415	0.644198	no
Tlr8	A2AHI9	NM_133212	NP_573475	170744	toll-like receptor 8 precursor	uc009uwy.1	chrX	-	163680663	163701720	2	163680663,163701680,	163683781,163701720,	0.0786688	0.0185786	NOTEST	-2.08215	0	1	1	no
Brwd3	A2AHJ4	NM_001081477	NP_001074946	382236	bromodomain and WD repeat-containing protein 3	uc009ucm.1	chrX	-	105937546	106029694	41	105937546,105944621,105945569,105946027,105948156,105949578,105950754,105951684,105952858,105953022,105954187,105954944,105955209,105955637,105956574,105957411,105960468,105963287,105964224,105965077,105966859,105968649,105970165,105973585,105975234,105979450,105980985,105985071,105986483,105989640,105992084,105993367,105994093,105999320,106000775,106020144,106020683,106028552,106029015,106029246…	105939109,105944780,105945667,105946191,105948309,105949650,105950895,105951741,105952937,105953148,105954308,105955100,105955271,105955749,105956657,105957536,105960576,105963401,105964390,105965154,105967009,105968743,105970349,105973753,105975460,105979579,105981120,105985225,105986588,105989681,105992185,105993438,105994194,105999542,106000936,106020243,106020834,106028612,106029045,106029305…	0.792759	0.482126	OK	-0.717471	-0.806319	0.254	0.935263	no
Brwd3	A2AHJ4-2			382236	RecName: Full=Bromodomain and WD repeat-containing protein 3;	uc009ucn.1	chrX	-	105998690	106029694	8	105998690,106000775,106020144,106020683,106028552,106029015,106029246,106029437,	105999542,106000936,106020243,106020834,106028612,106029045,106029305,106029694,	0	0	NOTEST	0	0	1	1	no
Dgkz|Dgkz	A2AHJ6	NM_138306|NM_138306	NP_612179|NP_612179	104418|104418	diacylglycerol kinase zeta isoform 2|diacylglycerol kinase zeta isoform 2	uc008kxc.2|uc008kxd.2	chr2|chr2	-|-	91772978|91772978	91803720|91805757	31|28	91772978,91773899,91774212,91774322,91774972,91775237,91775978,91776681,91776858,91777014,91777210,91777594,91778124,91778318,91778485,91778665,91778873,91779480,91779707,91779909,91780066,91780404,91780761,91780914,91781121,91782446,91782784,91784178,91784530,91784917,91803442,|91772978,91773899,91774212,91774322,91774972,91775237,91775978,91776681,91776858,91777014,91777210,91777594,91778124,91…	91773682,91773999,91774246,91774443,91775016,91775269,91776118,91776722,91776928,91777094,91777311,91777794,91778236,91778392,91778548,91778721,91778952,91779621,91779821,91779970,91780149,91780500,91780833,91781031,91781193,91782515,91782841,91784256,91784626,91785026,91803720,|91773682,91773999,91774246,91774443,91775016,91775269,91776118,91776722,91776928,91777094,91777311,91777794,91778236,91…	80.5333	256.173	OK	1.66946	1.83413	0.0146	0.313763	no
Mdk|Mdk|Mdk|Mdk	A2AHJ9	NM_010784|NM_001012335|NM_001012336|NM_010784	NP_034914|NP_001012335|NP_001012336|NP_034914	17242|17242|17242|17242	midkine precursor|midkine precursor|midkine precursor|midkine precursor	uc008kww.1|uc008kwx.1|uc008kwy.1|uc008kwz.1	chr2|chr2|chr2|chr2	-|-|-|-	91769978|91769978|91769978|91769978	91771852|91771856|91771950|91772439	4|5|5|5	91769978,91770974,91771252,91771528,|91769978,91770974,91771252,91771528,91771690,|91769978,91770974,91771252,91771528,91771850,|91769978,91770974,91771252,91771528,91772086,	91770272,91771136,91771411,91771852,|91770272,91771136,91771411,91771605,91771856,|91770272,91771136,91771411,91771605,91771950,|91770272,91771136,91771411,91771605,91772439,	17.0624	19.7459	OK	0.210737	0.13388	0.83985	0.994113	no
Dgkz	A2AHK0	NM_001166597	NP_001160069	104418	diacylglycerol kinase zeta isoform 1	uc008kxb.2	chr2	-	91772978	91790505	32	91772978,91773899,91774212,91774322,91774972,91775237,91775978,91776681,91776858,91777014,91777210,91777594,91778124,91778318,91778485,91778665,91778873,91779480,91779707,91779909,91780066,91780404,91780761,91780914,91781121,91782446,91782784,91784178,91784530,91784917,91785330,91790377,	91773682,91773999,91774246,91774443,91775016,91775269,91776118,91776722,91776928,91777094,91777311,91777794,91778236,91778392,91778548,91778721,91778952,91779621,91779821,91779970,91780149,91780500,91780833,91781031,91781193,91782515,91782841,91784256,91784626,91785026,91786081,91790505,	5.11661	6.46873	OK	0.338294	0.0721182	0.917	0.994113	no
Muc15	A2AHK7			269328	SubName: Full=Mucin 15;	uc012cax.1	chr2	+	110561764	110578840	4	110561764,110571340,110573962,110577558,	110561864,110572062,110574112,110578840,	0.0606498	0.146695	NOTEST	1.27424	0	1	1	no
Ano3	A2AHL1	NM_001128103	NP_001121575	228432	anoctamin-3 isoform 2	uc012caw.1	chr2	-	110498296	110790401	27	110498296,110501323,110501580,110505988,110506531,110507876,110511275,110521971,110522820,110528417,110537182,110537557,110538094,110578927,110585977,110597094,110601599,110608969,110611092,110615147,110621555,110623821,110635069,110702976,110720961,110725007,110790214,	110498479,110501429,110501661,110506136,110506684,110508010,110511373,110522029,110522932,110528454,110537347,110537698,110538177,110578988,110586074,110597229,110601721,110609025,110611199,110615279,110621600,110623922,110635228,110703095,110721033,110725202,110790401,	7.73389	11.7583	OK	0.604419	0.914537	0.22005	0.914037	no
Ano3	A2AHL1-2	NM_001081556	NP_001075025	228432	anoctamin-3 isoform 1	uc008lmy.1	chr2	-	110528127	110790401	18	110528127,110537182,110537557,110538094,110578927,110585977,110597094,110601599,110608969,110611092,110615147,110621555,110623821,110635069,110702976,110720961,110725007,110790214,	110528454,110537347,110537698,110538177,110578988,110586074,110597229,110601721,110609025,110611199,110615279,110621600,110623922,110635228,110703095,110721033,110725202,110790401,	0	0	NOTEST	0	0	1	1	no
Gm5072	A2AHM1	NM_001114678	NP_001108150	278167	hypothetical protein LOC278167	uc012hlu.1	chrX	+	88637838	88726499	2	88637838,88725464,	88638873,88726499,	0	0	NOTEST	0	0	1	1	no
Zfp931	A2AHM2	NM_001162922	NP_001156394	353208	hypothetical protein LOC353208	uc012clr.1	chr2	-	177801582	177813130	4	177801582,177804259,177804527,177813062,	177803105,177804320,177804654,177813130,	1.10775	1.43108	OK	0.369475	0.424966	0.59405	0.994113	no
Phactr3	A2AHM4	NM_001177790	NP_001171261	74189	phosphatase and actin regulator 3 isoform 4	uc012cls.1	chr2	+	177853679	178073197	13	177853679,177990817,177994882,178004021,178013601,178017714,178018564,178037389,178062845,178066284,178067526,178068755,178070210,	177854007,177990979,177994960,178004204,178013811,178017889,178018812,178037543,178062898,178066346,178067667,178068832,178073197,	0	0.540285	OK	Inf	NA	0.17915	0.871122	no
Phactr3	A2AHM5	NM_001177789	NP_001171260	74189	phosphatase and actin regulator 3 isoform 3	uc008ohj.2	chr2	+	177853679	178073197	13	177853679,177990817,177994882,178004021,178013601,178017714,178018564,178037389,178062842,178066284,178067526,178068755,178070210,	177854007,177990979,177994960,178004204,178013811,178017889,178018812,178037543,178062898,178066346,178067667,178068832,178073197,	0.196448	0.272366	NOTEST	0.471398	0	1	1	no
Phactr3	A2AHM6	NM_028806	NP_083082	74189	phosphatase and actin regulator 3 isoform 1	uc008ohk.2	chr2	+	177876637	178073197	13	177876637,177990817,177994882,178004021,178013601,178017714,178018564,178037389,178062842,178066284,178067526,178068755,178070210,	177877204,177990979,177994960,178004204,178013811,178017889,178018812,178037543,178062898,178066346,178067667,178068832,178073197,	16.0826	27.7043	OK	0.78461	1.12994	0.10735	0.742791	no
Phactr3	A2AHM7	NM_001177791	NP_001171262	74189	phosphatase and actin regulator 3 isoform 5	uc008ohl.2	chr2	+	177910053	178073197	13	177910053,177990817,177994882,178004021,178013601,178017714,178018564,178037389,178062842,178066284,178067526,178068755,178070210,	177910215,177990979,177994960,178004204,178013811,178017889,178018812,178037543,178062898,178066346,178067667,178068832,178073197,	0	0.0503152	NOTEST	Inf	0	1	1	no
Olfr1320	A2AHM8	NM_207240	NP_997123	236784	olfactory receptor 1320	uc009tde.1	chrX	+	47036680	47037640	1	47036680,	47037640,	0	0	NOTEST	0	0	1	1	no
Gpr64	A2AHQ2	NM_178712	NP_848827	237175	G-protein coupled receptor 64 isoform 1	uc009utj.1	chrX	+	156876126	156936002	25	156876126,156893936,156896766,156899274,156901259,156903509,156906823,156907699,156909687,156910243,156912635,156913422,156914980,156916916,156918158,156919478,156920220,156921014,156921165,156922071,156923575,156925597,156926615,156929329,156934236,	156876245,156893969,156896805,156899313,156901301,156903563,156906879,156907755,156909727,156910281,156912730,156913489,156915372,156917079,156918315,156919622,156920343,156921060,156921269,156922193,156923844,156925697,156926899,156929431,156936002,	0	0.0987544	NOTEST	Inf	0	1	1	no
Phka2|Phka2	A2AHQ6	NM_001177879|NM_172783	NP_001171350|NP_766371	110094|110094	phosphorylase b kinase regulatory subunit alpha,|phosphorylase b kinase regulatory subunit alpha,	uc009utk.1|uc009utn.2	chrX|chrX	+|+	156940097|156940365	157029654|157029654	34|33	156940097,156940678,156961203,156965661,156966778,156967846,156969039,156970910,156979300,156981565,156982143,156987106,156990644,156992232,156995617,156996398,156997662,156998031,157000654,157002117,157012574,157013711,157014533,157015427,157015699,157015879,157016524,157019092,157020898,157022395,157024710,157026896,157028099,157028870,|156940365,156961203,156965661,156966778,156967846,15696903…	156940224,156940836,156961362,156965709,156966947,156967929,156969120,156971009,156979447,156981619,156982266,156987202,156990752,156992311,156995752,156996508,156997807,156998110,157000824,157002291,157012663,157013845,157014690,157015507,157015778,157016009,157016626,157019211,157020928,157022449,157024881,157026950,157028300,157029654,|156940836,156961362,156965709,156966947,156967929,15696912…	6.93886	4.2756	OK	-0.698573	-0.699243	0.3388	0.983683	no
Phka2	A2AHQ7	NM_001177878	NP_001171349	110094	phosphorylase b kinase regulatory subunit alpha,	uc012hrg.1	chrX	+	156940365	157036810	33	156940365,156961203,156965661,156966778,156967846,156969039,156970910,156979300,156981565,156982143,156987106,156990644,156992232,156995617,156996398,156997662,156998031,157000654,157002117,157012574,157013711,157014533,157015427,157015699,157015879,157016524,157019092,157020898,157022395,157024710,157026896,157028099,157036399,	156940836,156961362,156965709,156966947,156967929,156969120,156971009,156979447,156981619,156982266,156987202,156990752,156992311,156995752,156996508,156997807,156998110,157000824,157002291,157012663,157013845,157014690,157015507,157015778,157016009,157016626,157019211,157020928,157022449,157024881,157026950,157028300,157036810,	4.16892	3.53656	OK	-0.237326	-0.188506	0.789	0.994113	no
Acbd4|Acbd4	A2AHR2	NM_025988|NM_025988	NP_080264|NP_080264	67131|67131	acyl-Coenzyme A binding domain containing 4|acyl-Coenzyme A binding domain containing 4	uc007lti.1|uc007ltm.1	chr11|chr11	+|+	102963001|102966018	102973513|102973513	9|4	102963001,102963995,102964839,102965406,102965746,102966116,102966558,102967408,102972855,|102966018,102966558,102967408,102972855,	102963102,102964410,102964958,102965486,102965867,102966203,102966792,102967548,102973513,|102966203,102966792,102967548,102973513,	14.8352	20.876	OK	0.492819	0.572138	0.42175	0.994113	no
Tshz2|Tshz2	A2AHS1	NM_080455|NM_080455	NP_536703|NP_536703	228911|228911	teashirt homolog 2|teashirt homolog 2	uc008obs.1|uc008obt.1	chr2|chr2	+|+	169710392|169710392	169738587|169897316	2|2	169710392,169738107,|169710392,169895767,	169711959,169738587,|169711959,169897316,	4.45351	7.58293	OK	0.767815	0.343628	0.64665	0.994113	no
Tshz2|Tshz2|Tshz2	A2AHS4	NM_080455|NM_080455|NM_080455	NP_536703|NP_536703|NP_536703	228911|228911|228911	teashirt homolog 2|teashirt homolog 2|teashirt homolog 2	uc008obo.2|uc008obp.2|uc008obr.1	chr2|chr2|chr2	+|+|+	169459145|169459145|169709025	169714004|169738587|169897316	2|3|2	169459145,169709025,|169459145,169709025,169738107,|169709025,169895767,	169459279,169714004,|169459279,169712086,169738587,|169712086,169897316,	19.896	27.6263	OK	0.473567	0.605298	0.4022	0.994113	no
Mrps5	A2AHS8	NM_029963	NP_084239	77721	28S ribosomal protein S5, mitochondrial	uc008mfu.1	chr2	+	127413161	127429722	12	127413161,127416430,127417549,127420179,127421399,127422635,127423921,127425747,127426564,127427113,127428120,127429364,	127413221,127416517,127417687,127420305,127421633,127422670,127424012,127425794,127426622,127427176,127428257,127429722,	26.8226	27.217	OK	0.0210586	0.0310666	0.9652	0.994113	no
Zfp661|Zfp661|Zfp661	A2AHS9	NM_028141|NM_001111029|NM_028141	NP_082417|NP_001104499|NP_082417	72180|72180|72180	zinc finger protein 2|zinc finger protein 2|zinc finger protein 2	uc008mfq.2|uc008mfr.2|uc008mfs.1	chr2|chr2|chr2	-|-|-	127401268|127401268|127401268	127410413|127410413|127412830	6|5|6	127401268,127404339,127406632,127407211,127407594,127410365,|127401268,127404339,127406632,127407211,127410365,|127401268,127404339,127406632,127407211,127410401,127411680,	127403680,127404453,127406759,127407282,127407811,127410413,|127403680,127404453,127406759,127407282,127410413,|127403680,127404453,127406759,127407282,127410568,127412830,	2.90528	2.34677	OK	-0.308004	-0.376026	0.59355	0.994113	no
Kcnip3	A2AHT3	NM_001111331	NP_001104801	56461	calsenilin isoform b	uc008mfn.1	chr2	-	127282233	127347106	9	127282233,127285065,127285718,127286168,127290783,127291084,127291589,127336564,127346973,	127284124,127285128,127285823,127286276,127290854,127291154,127291710,127336730,127347106,	5.95369	10.0008	OK	0.748253	0.468867	0.52795	0.994113	no
Astl	A2AHU0	NM_172539	NP_766127	215095	astacin-like metalloendopeptidase	uc008mfh.1	chr2	+	127167379	127183387	9	127167379,127168086,127169689,127171185,127171676,127172883,127175899,127176193,127182076,	127167487,127168212,127169751,127171279,127171794,127173065,127175981,127176348,127183387,	0.0251464	0	NOTEST	-Inf	0	1	1	no
Astl	A2AHU1	NM_172539	NP_766127	215095	astacin-like metalloendopeptidase	uc008mfg.1	chr2	+	127164374	127183387	9	127164374,127168086,127169689,127171185,127171676,127172883,127175899,127176193,127182076,	127164621,127168212,127169751,127171279,127171794,127173065,127175981,127176348,127183387,	5.7068e-05	0	NOTEST	-Inf	0	1	1	no
Chrm5	A2AHU3	NM_205783	NP_991352	213788	muscarinic acetylcholine receptor M5	uc008lpd.2	chr2	-	112319228	112320974	1	112319228,	112320974,	0.716588	0.217291	OK	-1.72152	-1.44587	0.09185	0.705384	no
Gtf3c5	A2AHV5	NM_148928	NP_683730	70239	general transcription factor 3C polypeptide 5	uc012bsz.1	chr2	-	28421782	28438799	12	28421782,28423127,28424004,28424811,28425938,28426132,28426632,28427715,28428896,28433395,28435037,28438344,	28422697,28423322,28424147,28424894,28426036,28426213,28426747,28427820,28429092,28433594,28435257,28438799,	0.000119315	1.09492	OK	13.1638	0.0529618	0.0186	0.350469	no
1700026L06Rik|1700026L06Rik	A2AHW2	NM_027283|NM_027283	NP_081559|NP_081559	69987|69987	Rsb-66 protein|Rsb-66 protein	uc008iza.1|uc008izb.1	chr2|chr2	-|-	28547599|28547599	28555171|28555171	5|4	28547599,28548431,28549143,28551426,28555101,|28547599,28549143,28551426,28555101,	28547672,28548579,28549346,28551603,28555171,|28548579,28549346,28551603,28555171,	0.0280291	0.592916	OK	4.40283	0.676456	0.147	0.817521	no
Garnl3	A2AHW8	NM_178888	NP_849219	99326	GTPase-activating Rap/Ran-GAP domain-like	uc008jhh.1	chr2	-	32841885	32941886	28	32841885,32845025,32846083,32847642,32850566,32853175,32858298,32859303,32860568,32862317,32862768,32866919,32870705,32872204,32874020,32878181,32879008,32881599,32886589,32889550,32890229,32896962,32901007,32902103,32907615,32909677,32919523,32941394,	32842350,32845152,32846299,32847781,32850685,32853283,32858365,32859462,32860747,32862434,32862867,32867031,32870780,32872309,32874136,32878288,32879054,32881708,32886693,32889649,32890305,32896989,32901071,32902168,32907734,32909777,32919598,32941886,	1.09727	2.45115	OK	1.15954	0.480188	0.51575	0.994113	no
Cox4i2|Cox4i2	A2AHY2	NM_053091|NM_053091	NP_444321|NP_444321	84682|84682	cytochrome c oxidase subunit 4 isoform 2,|cytochrome c oxidase subunit 4 isoform 2,	uc008ngg.1|uc008ngh.1	chr2|chr2	+|+	152579908|152580829	152590773|152590773	5|4	152579908,152580890,152582745,152586373,152590480,|152580829,152582745,152586373,152590480,	152579960,152580975,152582910,152586505,152590773,|152580975,152582910,152586505,152590773,	1.82913	2.20393	OK	0.268924	0.249698	0.72095	0.994113	no
[truncated: 39,946 more rows]

## Sheet: Upregulated
geneSymbol	gene_id	refseq	protAcc	locusLink	description	UCSC.txName	chrom	strand	txStart	txEnd	exonCount	exonStarts	exonEnds	cre.rpkm	ctrl.rpkm	status	log2.fold_change	test_stat	p_value	q_value	significant
[truncated: 281 more rows]

## Sheet: Downregulated
geneSymbol	gene_id	refseq	protAcc	locusLink	description	UCSC.txName	chrom	strand	txStart	txEnd	exonCount	exonStarts	exonEnds	cre.rpkm	ctrl.rpkm	status	log2.fold_change	test_stat	p_value	q_value	significant
[truncated: 124 more rows]
